# Supplementary material for: Kinase Screening in Pichia pastoris Identified Promising Targets Involved in Cell Growth and Alcohol Oxidase 1 Promoter (PAOX1) Regulation
Source: PLoS One. 2016 Dec 9;11(12):e0167766. doi: 10.1371/journal.pone.0167766 (PMC5147967; doi:10.1371/journal.pone.0167766)
Supplement: S1 Table — (XLSX) [file pone.0167766.s002.xlsx]

## Sheet: 132 proteins WT-G only
	prot_accesion	prot_description	Nr ID	Nr Similariry	Nr Evalue	Nr Description	Sw ID	Sw Similariry	Sw Evalue	Sw Description	Tr ID	Tr Similariry	Tr Evalue	Tr Description	prot_seq
1	tr|C4QVJ4|C4QVJ4_PICPG	Putative uncharacterized protein OS=Komagataella pastoris (strain GS115 / ATCC 20864) GN=PAS_chr1-3_0203 PE=4 SV=1	gi|254564875|ref|XP_002489548.1|	100	0	hypothetical protein [Komagataella pastoris GS115] >gi|238029344|emb|CAY67267.1| Hypothetical protein PAS_chr1-3_0203 [Komagataella pastoris GS115] >gi|328349970|emb|CCA36370.1| hypothetical protein PP7435_Chr1-0206 [Komagataella pastoris CBS 7435]	-	-	-	-	C4QVJ4	100	0	C4QVJ4_PICPG Putative uncharacterized protein OS=Pichia pastoris (strain GS115 / ATCC 20864) GN=PAS_chr1-3_0203 PE=4 SV=1	MSISNYYVATNSNDSGNHRQEQLEIPTNKTRSESFPKVSEQVHHVPQQNLELQRLQQQLQGQQIQQQLQQHVNQSLQNVQPVQPMFDHQLQNQQQQQQQQQQQQQLQGIPSNSPSHYFRQPTQNLHNGNFNMNMNLNMNLLQQQQQQQQQQQQLARQYQQLQQQQQQHQHQQQALPPPQQQYFNQATEFPVTSQAITTLQHIQQQPTNYFQNSIFATRKEAYLQYHDCPYESIRKENFWVKNNDNLTKISCQLKGCDFKVNIKKIRNTTKDSQTSLPKEETLGFELKEIHAHNHQHLPTYQISDQMYIPVGLHKELQKLMELHPDTTSAKLLKSYEINEVLGLNIDKFEKTTKSKLLRFMTRQRSKLKLSTPKHQKRKTDDFYQGSEQSKADSNGKTES…
2	tr|C4QYL8|C4QYL8_PICPG	Putative uncharacterized protein OS=Komagataella pastoris (strain GS115 / ATCC 20864) GN=PAS_chr1-4_0488 PE=4 SV=1	gi|254567023|ref|XP_002490622.1|	100	6e-117	hypothetical protein [Komagataella pastoris GS115] >gi|238030418|emb|CAY68342.1| Hypothetical protein PAS_chr1-4_0488 [Komagataella pastoris GS115] >gi|328351010|emb|CCA37410.1| hypothetical protein PP7435_Chr1-1291 [Komagataella pastoris CBS 7435]	-	-	-	-	C4QYL8	100	4e-116	C4QYL8_PICPG Putative uncharacterized protein OS=Pichia pastoris (strain GS115 / ATCC 20864) GN=PAS_chr1-4_0488 PE=4 SV=1	MSSPSKGPYEPNKRVLQAPGIPIHVLNELTSSSNKHKQQTTVSSTNASIASSEDYQRPNFSAPDVDLSTPKGSGSFGTAYGTSFPDNHNLTVPGQPGTSTASMANIVHPSMSRSSTGTSVISGNIARPSSAILSTTEADEYASVYSLSSRTNVYLDDNKSDYSYSGSAGGSHVESSSNVATTGPPLSIREKLRLMKTGVIPASRSDCVSEKSSAHSTTQPESDK
3	tr|C4R4J7|C4R4J7_PICPG	Subunit of the RES complex OS=Komagataella pastoris (strain GS115 / ATCC 20864) GN=PAS_chr3_0433 PE=4 SV=1	gi|406601832|emb|CCH46555.1|	54.84	1e-23	hypothetical protein BN7_6148 [Wickerhamomyces ciferrii]	sp|Q75AG5|CWC26_ASHGO	45	1e-13	Pre-mRNA-splicing factor CWC26 OS=Ashbya gossypii (strain ATCC 10895 / CBS 109.51 / FGSC 9923 / NRRL Y-1056) GN=CWC26 PE=3 SV=1	C4R4J7	100	3e-69	C4R4J7_PICPG Subunit of the RES complex OS=Pichia pastoris (strain GS115 / ATCC 20864) GN=PAS_chr3_0433 PE=4 SV=1	MSLQDYLDSKYGKSKSKKRDKSLKPKPKSSIQKPTKPAKPENATIYRDLSGNVLSHEEMLEQQRQKSQQEKQKAKEASEKLRNMNLPEVTQTATKRVAPPSYVDDPLLAFSPDKVKSLQKDRYISQTGRKLYKSSFPDNRFSIMPGYRWDGIDRSNGWEQKVFKTTALRQEKKVLSYTMQDDY
4	tr|C4QZ01|C4QZ01_PICPG	Putative uncharacterized protein OS=Komagataella pastoris (strain GS115 / ATCC 20864) GN=PAS_chr1-4_0616 PE=4 SV=1	gi|254567289|ref|XP_002490755.1|	100	4e-119	hypothetical protein [Komagataella pastoris GS115] >gi|238030551|emb|CAY68475.1| Hypothetical protein PAS_chr1-4_0616 [Komagataella pastoris GS115]	sp|Q09330|MLO3_SCHPO	27.62	2e-06	mRNA export protein mlo3 OS=Schizosaccharomyces pombe (strain 972 / ATCC 24843) GN=mlo3 PE=1 SV=1	C4QZ01	100	2e-118	C4QZ01_PICPG Putative uncharacterized protein OS=Pichia pastoris (strain GS115 / ATCC 20864) GN=PAS_chr1-4_0616 PE=4 SV=1	MTSLEKSLDEIIGESKDARPPKGPRGSRDRGSSKSNRVGKGTPRSSRVSRAKRGPPPPRTNPEAERLADGRDYLRLKNLNFQITEKDLHQLFERIAPVLFVHLDINPHTGDPTGVGYLCYEEPSFNNQAIEQFNGKLAAGRIMVVEHVHETPLSERIGVSSRPKGPKGAKKNGPKKVRQPSKNAEDLDKELEDYMGSRAENSKDEEPSGATGEAFPAVSTGDGMALD
5	tr|C4QZA3|C4QZA3_PICPG	Transcriptional coactivator HFI1/ADA1 OS=Komagataella pastoris (strain GS115 / ATCC 20864) GN=PAS_FragB_0044 PE=4 SV=1	gi|254567493|ref|XP_002490857.1|	100	0	Transcriptional coactivator HFI1/ADA1 [Komagataella pastoris GS115] >gi|238030653|emb|CAY68577.1| Transcriptional coactivator HFI1/ADA1 [Komagataella pastoris GS115]	sp|O94301|HFI1_SCHPO	31.58	2e-19	Transcriptional coactivator hfi1 OS=Schizosaccharomyces pombe (strain 972 / ATCC 24843) GN=hfi1 PE=2 SV=1	C4QZA3	100	0	C4QZA3_PICPG Transcriptional coactivator HFI1/ADA1 OS=Pichia pastoris (strain GS115 / ATCC 20864) GN=PAS_FragB_0044 PE=4 SV=1	MASTELVASTPMPSRNGQGSHQKLNGGNVNSATNTPTVASTPVNQPRKLPSENFSGLGGAIRIEIEPLVVDFQRRLGKNWGRYQIAVSLFLVGKLSRRELVDELDDILDRNTVKMHNQLLLGNLANSLKESAGDRVGSGGFGGSMFNKRVKDSRKSSQYERLKRDILALPVRERRRIKAITRESGKKGMVNSVITQTRQALIPKVPVVTRPTNVPGNSVQWAQDVIHGFQALLASEIYELPEMDNLRTRMTGISREHGLIGPVDDSVIEIMLIGLEQHLKGIVEAAIDIVKYRRTKYTNNSVVDTLQKEQTNTSDTSSSKVSRKRDRHTLTIEDMYDTLEQYPYLVEPGGTLLRLQSVMLHDEDELSDDEILKHILKPRTSDSTDRKPKQLQENGTADS…
6	tr|C4R0I7|C4R0I7_PICPG	Sorting nexin OS=Komagataella pastoris (strain GS115 / ATCC 20864) GN=PAS_chr2-1_0389 PE=4 SV=1	gi|71153770|sp|Q5H7C3.1|SNX4_PICPA	99.85	0	RecName: Full=Sorting nexin-4; AltName: Full=Autophagy-related protein 24; AltName: Full=Pexophagy zeocin-resistant mutant protein 16 >gi|58430692|dbj|BAD89147.1| PpAtg24 [Komagataella pastoris]	sp|Q7SGV1|SNX4_NEUCR	36.32	1e-65	Sorting nexin-4 OS=Neurospora crassa (strain ATCC 24698 / 74-OR23-1A / CBS 708.71 / DSM 1257 / FGSC 987) GN=snx-4 PE=3 SV=1	C4R0I7	100	0	C4R0I7_PICPG Sorting nexin OS=Pichia pastoris (strain GS115 / ATCC 20864) GN=PAS_chr2-1_0389 PE=4 SV=1	MSDQFTSIQWDRTEPEGDVPGDSNDHSQVQINSSINLIEEDQGQEQEQDDLVTTNTVVRGGNDSDSNPNEQIPPRDVYIRSKVSQPLKESDGQNFYISYLIETETNEPGLAKTKLKVRRRFSDFNFLYNCLANDFPTSIIPPLPNKQRLEYIKGDRFGEYFTTKRSIALNNFLNRISKHPLLKQAKIYHIFLEDSVNWNTFKQNLKISSNPNSTVGGGSTTSANANGELDSFSDYIMNAFKKPTYESENAKEFQEITDKSNKLQENINKIDKIYQRVVKRQSEISEDFRLFGDEFKKLNQILTEGSDTQFDKELSQQFTSFSENIYQISYDSFKLTRQVDLHYLTSLKDLDHYISQIKNMIKFKDSKLLDYEMLQNYLNKAIAEKNHLMNGNNVSGSDG…
7	tr|C4R2T9|C4R2T9_PICPG	Inositol 1-phosphate synthase OS=Komagataella pastoris (strain GS115 / ATCC 20864) GN=PAS_chr2-2_0113 PE=4 SV=1	gi|320581563|gb|EFW95783.1|	74.05	0	Inositol 1-phosphate synthase [Ogataea parapolymorpha DL-1]	sp|Q6FQI1|INO1_CANGA	68.4	0	Inositol-3-phosphate synthase OS=Candida glabrata (strain ATCC 2001 / CBS 138 / JCM 3761 / NBRC 0622 / NRRL Y-65) GN=INO1 PE=3 SV=1	F2QQY8	100	0	F2QQY8_PICP7 Myo-inositol-1-phosphate synthase OS=Pichia pastoris (strain ATCC 76273 / CBS 7435 / CECT 11047 / NRRL Y-11430 / Wegner 21-1) GN=INO1 PE=4 SV=1	MTIQYTPKVQVNTDKARYTENELLTDYTYENTIVEKQADGTYNVTPTSLDFEFKVDLKTPKTGLLLVGLGGNNGTTLVGSVLANKHNISFETKTGIQQPNYYGSVTQASTVKLGIDSNGRDVYAPFNSLLPLVHPNDFVVGGWDISGLDLASSMRRSQVLQPDLVRKLEPYMKDIVPLPSVYYPDFIAANQNERADNCFNREGKDGEVSTKGKWSHVERIRSDIAEFKQKNDLDKVIVLWTANTERYAELIPGVNDTAENLIKAIKNDHEEVSASTIFAVACILDKIPYINGSPQNTFVPGCIELAETEGSFIGGDDFKSGQTKLKSVLAQFLVDAGIRPVSIASYNHLGNNDGYNLSAPQQFRSKEISKASVVDDMIESNEILYNEKNGNTIDHCIVI…
8	tr|C4R150|C4R150_PICPG	Subunit (61/68 kDa) of TFIID and SAGA complexes OS=Komagataella pastoris (strain GS115 / ATCC 20864) GN=PAS_chr2-1_0588 PE=4 SV=1	gi|406604144|emb|CCH44367.1|	44.26	3e-06	Transcription initiation factor TFIID subunit 12 [Wickerhamomyces ciferrii]	sp|O13722|TAF12_SCHPO	55.03	4e-31	Transcription initiation factor TFIID subunit 12 OS=Schizosaccharomyces pombe (strain 972 / ATCC 24843) GN=taf12 PE=1 SV=1	C4R150	100	0	C4R150_PICPG Subunit (61/68 kDa) of TFIID and SAGA complexes OS=Pichia pastoris (strain GS115 / ATCC 20864) GN=PAS_chr2-1_0588 PE=4 SV=1	MNQPPNQPQDNDSQVSSSGMQGGNSMNYSSSAPVNGAGQGPQPQQNSQGQNGKKPVGMQQAQIQLLARRYQLEMQKAHQLGPQTPQGAEHLQTATKIKHVLLSYQQQRQRQQGQVQGQGLSQPQGQNQAQGRVQQQTQGLSPDPGSHQGSPQFQQPHQVMMGSAQTAGTSIANPQAQSNISSQVSQMAAAKVNSASPPIPPKTVGTPTGTPVGTQPRGQVTIQQFQQVKSILEEFEKKLRTIEAAKRDQNLPEETLQKLLRQEAILKQRYAQTKATAYQMSQHLQRQQQALRAASAESAEVYVTGSASSPNMNVYNQQILTQQPQQQLQQQQLHQPQPQQPQPARQSPHLLIHQQQQQQQQQQQQQQQQQQHPVTHRPSNVSQTMPQPSQPLQSSTPSS…
9	tr|C4QYX5|C4QYX5_PICPG	Protein required for ubiquinone (Coenzyme Q) biosynthesis and for respiratory growth OS=Komagataella pastoris (strain GS115 / ATCC 20864) GN=PAS_chr1-4_0591 PE=4 SV=1	gi|320582533|gb|EFW96750.1|	48.03	0	hypothetical protein HPODL_1460 [Ogataea parapolymorpha DL-1]	sp|Q10495|YDG8_SCHPO	28.62	9e-15	Uncharacterized protein C26F1.08c OS=Schizosaccharomyces pombe (strain 972 / ATCC 24843) GN=SPAC26F1.08c PE=2 SV=1	C4QYX5	100	0	C4QYX5_PICPG Protein required for ubiquinone (Coenzyme Q) biosynthesis and for respiratory growth OS=Pichia pastoris (strain GS115 / ATCC 20864) GN=PAS_chr1-4_0591 PE=4 SV=1	MSYFGQDQKEKRPSNHFKRHKSFLRATEDNASTHSDLGDLDISYSRIDSMKAPTRKTSVILAESGKKVQGVFTYGMDDSGDVTLDGMEVEEGEYEEEGDPLLATYSPDLDSEPWVARKVKEMSHFQLSKTQKGVLKSSIAYFLASLSVYCTPISNLLGKIDSKHVVCTVCVYFHATRTKGSMIESMGFAILGVTFAFLTSIICMTASTFYFDQGHRILSIAIDLLVSSIALGLISFMKQRVDKPNFNVACSLSAISLISCIVKEGSLNSAQVPVEKIRYLLAIVFMGSFVSCIVCFLLWPTSAITELRTSLNECCNDMSQLLRVLPNKFVTIDSVDSEDVNQLYSSLNNNMKKVYKSLNEAKYELYLRGKEKEFKHFSEMAHSLVKMSGSLSGLKTSAE…
10	tr|C4R5B6|C4R5B6_PICPG	Putative uncharacterized protein OS=Komagataella pastoris (strain GS115 / ATCC 20864) GN=PAS_chr3_1210 PE=4 SV=1	gi|320583450|gb|EFW97663.1|	45.69	5e-51	hypothetical protein HPODL_0293 [Ogataea parapolymorpha DL-1]	sp|P34758|SCD5_YEAST	34.17	7e-38	Protein SCD5 OS=Saccharomyces cerevisiae (strain ATCC 204508 / S288c) GN=SCD5 PE=1 SV=1	C4R5B6	100	0	C4R5B6_PICPG Putative uncharacterized protein OS=Pichia pastoris (strain GS115 / ATCC 20864) GN=PAS_chr3_1210 PE=4 SV=1	MPGFDFLNVPGIPPSREGTTPPPPNVSFGASNPTPSHEPKPNSNPRHQQFDALFDRINSSIKSEQSASKESLNSISSASKDSTTQGVTSSRDSPDIENDVSVPLSLTANQLSEEEVKTYLRWYNDIVTSRGTKTVSIDDVFKFMNNFRIEHKDKIRKLFNSCLNGLNIGQFFALLRLISHVILGKYPLRSMIKVIAPIPKPVSILASRKRQQIEDEESEIDEEMDGQESLPDKNSNRKLDLDSFTQFLLTGEKPREETKRRKKNAKSVKFSDQLIIQDNGHLNEGDNSNIDFTLPMEQLLGRVPPQNVSHFQHTHDEDEEEDEEEELKEMGDSINHFQNVKIDSVLLDGAHTTLPEVKVSSESGDDRPLYFPNIDTLSPTQGNFLQPHLTGSAPKQVRQ…
11	tr|C4R9C5|C4R9C5_PICPG	Uncharacterized protein OS=Komagataella pastoris (strain GS115 / ATCC 20864) GN=PAS_FragD_0007 PE=4 SV=1	gi|328353791|emb|CCA40188.1|	98.96	3e-95	Putative vacuolar protein sorting-associated protein YPR157W [Komagataella pastoris CBS 7435]	sp|Q4QQU5|YIPF6_RAT	31.36	4e-13	Protein YIPF6 OS=Rattus norvegicus GN=Yipf6 PE=2 SV=1	F2QXR0	98.96	2e-94	F2QXR0_PICP7 Putative vacuolar protein sorting-associated protein YPR157W OS=Pichia pastoris (strain ATCC 76273 / CBS 7435 / CECT 11047 / NRRL Y-11430 / Wegner 21-1) GN=PP7435_Chr4-0008 PE=4 SV=1	MSLQETQSYEKSQSNDDLLIEADTYKRNNQTVDILPPSDTSLKGSSIERQTTFEIGDLSALNGFKKLTNLIQFQPESTFRERVDTQILNYQFTGVSTINESIVATVRRDVTTIGYKLLQILWPIDLRENSNTFVRGVQSLENDDDLSSSENTTRIILEWDLWGPLIFALGYSLILTLSQKNRSNQMPNETPEIFSGVFTLLTLALCVLSLNIQLLAPLDIGPALKRLPLSFFQGLSILGYCFFPVVLGSLLSLFVFFKPVQILIQSAMLVWSIYCAYFLLNFMQKEGENRLFLSVYPVFLVFGTFSWLSIVG
12	tr|C4R2F6|C4R2F6_PICPG	Putative uncharacterized protein OS=Komagataella pastoris (strain GS115 / ATCC 20864) GN=PAS_chr2-2_0236 PE=4 SV=1	gi|406605199|emb|CCH43358.1|	39.13	2e-30	hypothetical protein BN7_2906 [Wickerhamomyces ciferrii]	-	-	-	-	C4R2F6	100	8e-96	C4R2F6_PICPG Putative uncharacterized protein OS=Pichia pastoris (strain GS115 / ATCC 20864) GN=PAS_chr2-2_0236 PE=4 SV=1	MSIPQEAPKIPGWRPVIFLNIEADEPKSIYVNNTGSLTGVNITGGFAKSIDPEYPFDAIIDSGYDDIRADPGASTSRLDCRVYLTTSEGAGVFLTYPGVVRMEKSVVDVLTQKSSFMDFNDGYVTCTPVVHLDEKAKKEQWITKETIFGIGRFVRDNEGRLRVQYYLYVLA
13	tr|C4QXT1|C4QXT1_PICPG	One of two S. cerevisiae homologs (Sds23p and Sds24p) of the Schizosaccharomyces pombe Sds23 protein OS=Komagataella pastoris (strain GS115 / ATCC 20864) GN=PAS_chr1-4_0219 PE=4 SV=1	gi|320583284|gb|EFW97499.1|	60.36	3e-149	Sds24p protein [Ogataea parapolymorpha DL-1]	sp|Q6CUE1|SDS23_KLULA	55.73	2e-103	Protein SDS23 OS=Kluyveromyces lactis (strain ATCC 8585 / CBS 2359 / DSM 70799 / NBRC 1267 / NRRL Y-1140 / WM37) GN=SDS23 PE=3 SV=1	C4QXT1	100	0	C4QXT1_PICPG One of two S. cerevisiae homologs (Sds23p and Sds24p) of the Schizosaccharomyces pombe Sds23 protein OS=Pichia pastoris (strain GS115 / ATCC 20864) GN=PAS_chr1-4_0219 PE=4 SV=1	MSNNLNNNNSNPPIAPGPNQVGYTSSLRSPASPALRARQASIVELLSTPPPIEPSDASIDNTLNLSRTASNLSRNPSSSSQTSSMFAQQHQQQQHQQLSTPGAGSSNSSGLMDWQNIELSALVEENKLIFINENISVEEAFDTLVKNNLTSLPVEKYRNDLDCLTFDYADLNSYLLLVLNRIRSERLLSINYEPREEIPDLIQKAQKGEQVPVKFVIQLINKNPFIKLHESETLSTVVEILGNGVHRIAIMNDTQITGILSQRRLIKYLWDNARKFHSLDPLLGASLAQLNIGSTNVVSIYGDQLLIEALSKMHELMISSMAVVDKHHNLLGNISVTDVKHVSKSSQSPLLYKSCLHFVSYILNLKGLENGKDSFPIFHVTPNSSLSRTMAKLVATKSH…
14	tr|C4R1B9|C4R1B9_PICPG	Acetate transporter required for normal sporulation OS=Komagataella pastoris (strain GS115 / ATCC 20864) GN=PAS_chr2-1_0649 PE=4 SV=1	gi|294659757|ref|XP_002770640.1|	66.23	0	DEHA2G14608p [Debaryomyces hansenii CBS767] >gi|199434207|emb|CAR65974.1| DEHA2G14608p [Debaryomyces hansenii CBS767]	sp|P25737|LYSP_ECOLI	41.35	5e-84	Lysine-specific permease OS=Escherichia coli (strain K12) GN=lysP PE=1 SV=5	C4R1B9	100	0	C4R1B9_PICPG Acetate transporter required for normal sporulation OS=Pichia pastoris (strain GS115 / ATCC 20864) GN=PAS_chr2-1_0649 PE=4 SV=1	MSESPNPKFSPELTKDDSTEAFTKYEGSDVLEEQSTKVGVVTQELNRALQPRHVSLIAIAGIIGTGLFLSYSRSLAQSGPLSLLLCNMLIGLVVYLTMLSLGEMSTFIPQSGSFCTYAKRWVSESFGFAIICNYWFNDAVSVASDLTALQLLMGYWTDFHYWIISLIFWFFLLFLNVIHVRFYGEAEYWMAILKVATIVAFFIVSIVVNVGHNPMNEYIGFRYWSQGDAPFVDGFKGFCKCFVFVSFSFGGTESIAITAGEQVNPTRTMPRVIKTTFYRIIIFYVFSAFFIGMNVPYDYPNLSTKSTATSPFTIVFQMAGSKSAGSFMNAVIVTSVVSAGNHALFAGSRLAYTMGTEGYIPKIFTRTNRYQVPYVGVLITWFIGGACFGSSFIGAGTLW…
15	tr|C4QXN5|C4QXN5_PICPG	Putative uncharacterized protein OS=Komagataella pastoris (strain GS115 / ATCC 20864) GN=PAS_chr1-4_0660 PE=4 SV=1	gi|320580344|gb|EFW94567.1|	55.28	0	hypothetical protein HPODL_4067 [Ogataea parapolymorpha DL-1]	sp|P36114|YKR18_YEAST	46.88	1e-177	Mitochondrial outer membrane protein YKR018C OS=Saccharomyces cerevisiae (strain ATCC 204508 / S288c) GN=YKR018C PE=1 SV=1	C4QXN5	100	0	C4QXN5_PICPG Putative uncharacterized protein OS=Pichia pastoris (strain GS115 / ATCC 20864) GN=PAS_chr1-4_0660 PE=4 SV=1	MFRLPFQRQATLSDDEAADKLMHEAYNFETALKAMDYVLDDRTSIGIDLLSNHKEIAIQKLALGVIQFLEATLGFEPETMKKANETLIEAESMCWKEKQNNEKWNLKTSSIYPPGTEYAVTYAEANLLNALLMLLSESAIESVKALYKLRRAYHTLDEITRSTEKLTGVSIEQDLVYLSASANGSTSSLSSAPSEKTTASGFAEVHLPLNPQQKKDEKLIKRYEKIYNMKLKRIEGSHIGNSPAKERLRNDLGYKESGNTTPELDREQTQQNHDHSVIDEFIHSGVNLCFGILQVVLSLVPPTIGKVLSVVGFKGSREMGLKMLWKASDQRNIHGGIGLLALLVFYDGPFQFTDVDFDVPTLTEKVDTPESPNVGRSLSLRKMNTETRAAIGAGQPTLL…
16	tr|C4R425|C4R425_PICPG	Putative uncharacterized protein OS=Komagataella pastoris (strain GS115 / ATCC 20864) GN=PAS_chr3_0272 PE=4 SV=1	gi|320581714|gb|EFW95933.1|	36.98	3e-34	hypothetical protein HPODL_2216 [Ogataea parapolymorpha DL-1]	sp|Q12343|MED4_YEAST	34.58	1e-21	Mediator of RNA polymerase II transcription subunit 4 OS=Saccharomyces cerevisiae (strain ATCC 204508 / S288c) GN=MED4 PE=1 SV=1	C4R425	100	4e-165	C4R425_PICPG Putative uncharacterized protein OS=Pichia pastoris (strain GS115 / ATCC 20864) GN=PAS_chr3_0272 PE=4 SV=1	MNTGTPSQSSAGSWSAHATGSLTNSKVNENRSEKIFQQLDNLEQDLSKLVTSINRFQPSKEAAHRLVSDVDELNYTIDDLLYIHDKRRSQVLNQEVENRHLNKSMINIMIGLTECRKELKKLPNLTEEQLEKVYTEKLKREMNDGDVDMDAPIKPLPSAEENLKDVETLLEYAMKLSKFSKIPASVDPNTLNPRNFIWPGEDSMRRGMLALASIHHERLIETLNESTINPGGESTINNEQEVAETPSPSKSTKEHNNTTTKGPNQETDAQAAIDGLDLFDSDEDL
17	tr|C4R091|C4R091_PICPG	Voltage-gated high-affinity calcium channel OS=Komagataella pastoris (strain GS115 / ATCC 20864) GN=PAS_chr2-1_0301 PE=4 SV=1	gi|150951470|ref|XP_001387793.2|	46.83	0	calcium channel protein [Scheffersomyces stipitis CBS 6054] >gi|149388620|gb|EAZ63770.2| calcium channel protein, partial [Scheffersomyces stipitis CBS 6054]	sp|O14234|CCH1_SCHPO	34.97	0	Calcium-channel protein cch1 OS=Schizosaccharomyces pombe (strain 972 / ATCC 24843) GN=cch1 PE=2 SV=1	C4R091	100	0	C4R091_PICPG Voltage-gated high-affinity calcium channel OS=Pichia pastoris (strain GS115 / ATCC 20864) GN=PAS_chr2-1_0301 PE=4 SV=1	MTDKHRKNNSFESGGAISSSSSLNSRGSSTTRHNAGNQDIPHVSIDDTDSGRESRSPRRFQKQISPFRSPRLGFLNNLHSPKLKTKFEPAYHELEDQDDGNDNDVSRTMPTLRIDTEYSETGSNPFLVADEQPKSPSGSFLHSPILENAQSSDVLNTGLELALGERLGKGAWLPTAENADETQDQDFTNYQEHSIPDDGSQAQKYDQSSSLSPYENIEMASLNSKLSNIETRVESNSSKPSSPKLDTSPKKVTSAVRRLSLRVSGKDDLEESQNMRTSGDMPQIYLSDTSDSNDYLQPAVSKSDFLSVHPESTRGSFLPTDGKQDGLSSIGSAKEEVQKHEDEHEEICLFGSTLRLFDNDSRVRQRCAKIVMHKYFDPVVVFLIFLVTVLLSYQLWIPE…
18	tr|C4R3G9|C4R3G9_PICPG	Putative uncharacterized protein OS=Komagataella pastoris (strain GS115 / ATCC 20864) GN=PAS_chr3_1151 PE=4 SV=1	gi|406604034|emb|CCH44496.1|	29.8	1e-14	putative membrane protein [Wickerhamomyces ciferrii]	-	-	-	-	C4R3G9	100	1e-149	C4R3G9_PICPG Putative uncharacterized protein OS=Pichia pastoris (strain GS115 / ATCC 20864) GN=PAS_chr3_1151 PE=4 SV=1	MSDEEQSQVPVVNKAKEDEEFGSFSDASFEEFEAAPELDEPTRSFSTLSIEDLEQSDSKSDEKVVKIVNGILGVQPEDLNNAIEENRPFLDERARALLNQLSSEPNNLQQLNWKQSIIRRQLFLNLSIPFDLDELYPRERKLGISKSYGKDSFSDSTDKLATDIPFVEVSPERAKQLTEESDSIVQNIERRLQSEQYYTDGHLSEQELEDILKEMKGFNSQLIELLSGWNQERLELLKDREISEGYLTNILDNTQKFRRQSSIKQRHL
19	tr|C4R055|C4R055_PICPG	Conserved 90S pre-ribosomal component essential for proper endonucleolytic cleavage of the 35 S rRNA OS=Komagataella pastoris (strain GS115 / ATCC 20864) GN=PAS_chr2-1_0267 PE=4 SV=1	gi|328352318|emb|CCA38717.1|	97.61	0	Periodic tryptophan protein 2 homolog [Komagataella pastoris CBS 7435]	sp|Q9C270|PWP2_NEUCR	52.89	0	Periodic tryptophan protein 2 homolog OS=Neurospora crassa (strain ATCC 24698 / 74-OR23-1A / CBS 708.71 / DSM 1257 / FGSC 987) GN=B18D24.40 PE=3 SV=1	F2QTI9	97.61	0	F2QTI9_PICP7 Periodic tryptophan protein 2 homolog OS=Pichia pastoris (strain ATCC 76273 / CBS 7435 / CECT 11047 / NRRL Y-11430 / Wegner 21-1) GN=pwp2 PE=4 SV=1	MKSDFQFSNLLGTVYRQGNLVFINDGNTLISPVGNRVSVFDLINNKSFTFPYEHRRDVAAITVNKQGTLLMSVDEHGRAILVNFKARIVLHHFNFKSPVKAIEFSPDGHYFAVGCGKILQIWRTPNVLEDKQFAPFVRHAYYTGHYDDITSVSWSGDSQFVLTTSKDMTTRLYGVDRDRMDEVRMTLGGHRDYVVNAFFDEAQEVIYTVSKDGALFRWEYTSDPKSKEDEYEEEDEEDRSTDEDGILQKPKKPESWRIVARHYFFSHSKLKCAAFHPKSNILVVGFGNGEFRLYELPTFTLIQQLSMGQNSVNTVSINASGEWLAFGSSTLGQLLVYEWQSESYILKQQGHFDAINALTYSPDGSRVVTAADDGKIKIWDVLSGFCLATFEEHSSAVTS…
20	tr|C4R1W9|C4R1W9_PICPG	Beta3-like subunit of the yeast AP-3 complex OS=Komagataella pastoris (strain GS115 / ATCC 20864) GN=PAS_chr2-2_0415 PE=4 SV=1	gi|320580408|gb|EFW94631.1|	33.33	4e-96	clathrin-associated protein AP-3 complex component, putative [Ogataea parapolymorpha DL-1]	sp|Q759E2|AP3B_ASHGO	30.27	3e-66	AP-3 complex subunit beta OS=Ashbya gossypii (strain ATCC 10895 / CBS 109.51 / FGSC 9923 / NRRL Y-1056) GN=APL6 PE=3 SV=1	C4R1W9	100	0	C4R1W9_PICPG Beta3-like subunit of the yeast AP-3 complex OS=Pichia pastoris (strain GS115 / ATCC 20864) GN=PAS_chr2-2_0415 PE=4 SV=1	MSDLSKNFSSLLESAKGLSQVLRQSAGNSGNFDSSALKEILNANSLSAFNTSFVDAGIDQKPLSTEEIIHKLNSTREGSKLIALKYIMKLMSTESVRDDEVLVYFPHVLKGINSPNLTIKKLVFIFLLRYNHKQPDIALLSINAIQKSLADRDPVIRSLAIRVLGGVQIKAIVPILILSLKKTIVDVSALVRASSAIAIRKCHVLNGSSLYQAEDDEHVIQEADNDSITTQLYTFLSKLLADSDPMVIGTALIAFHELFPHGYKLLHKVFRHICSNLTALEPVAQSLAIQLLTIYSRKFLQKTHVVLDDNEKIYFDCYPHKCSNVDSSTDVHYDPDLILFLDAQKNLIHSLDSCVLFSVAKSFLCLSCATTIKTYKIDAMLLNMVSLVEPSGLKPYVLQ…
21	tr|C4R2E4|C4R2E4_PICPG	Subunit of the HIR complex, a nucleosome assembly complex involved in histone gene transcription OS=Komagataella pastoris (strain GS115 / ATCC 20864) GN=PAS_chr2-2_0246 PE=4 SV=1	gi|254569676|ref|XP_002491948.1|	100	0	Subunit of the HIR complex, a nucleosome assembly complex involved in histone gene transcription [Komagataella pastoris GS115] >gi|238031745|emb|CAY69668.1| Subunit of the HIR complex, a nucleosome assembly complex involved in histone gene transcription [Komagataella pastoris GS115]	sp|Q5AGM0|HIR2_CANAL	27.94	2e-27	Protein HIR2 OS=Candida albicans (strain SC5314 / ATCC MYA-2876) GN=HIR2 PE=3 SV=1	C4R2E4	100	0	C4R2E4_PICPG Subunit of the HIR complex, a nucleosome assembly complex involved in histone gene transcription OS=Pichia pastoris (strain GS115 / ATCC 20864) GN=PAS_chr2-2_0246 PE=4 SV=1	MKLVRLPSRGIKDVSVNSDDQVITAGKQLTLHDPPSIDSIDLPVKQVLVNKPVDLAKFAKLDVHKEQICYTAENEVFLLPSFGKEPQLLIKDQGTVRNICWSSDDVFIAITLTKGKILIFQVEERQVFTTLELKEEVRGAVFDDKNDFFCTLSDTLTIFSLPTFTVRQNLDSLLSKNLLAKSVVKMPSFSHDSKCISVPNASKSTNLALVSILHNTRKDWKTWCSFVGHKFLCDYTSFNPLIFTNTAADSDLKLKSTPQNNPYFYILATGGSDQTLAIWNTSLTEPVLVVRDIVKSEINNLTWSRSGSVLYVLSTDGELCIIQFVPDELGKKSEIKINVASHKRLKVKEQPQDKNSIPTPIKSPSTTPPDNQISKTDPTAKITTFDQPNGLVPSTIKHQ…
22	tr|C4R5Z3|C4R5Z3_PICPG	Putative uncharacterized protein OS=Komagataella pastoris (strain GS115 / ATCC 20864) GN=PAS_chr3_0919 PE=4 SV=1	gi|328352826|emb|CCA39224.1|	87.39	0	pH-response regulator protein palI/RIM9 [Komagataella pastoris CBS 7435]	sp|O74472|MUG33_SCHPO	30.14	1e-15	Meiotically up-regulated gene 33 protein OS=Schizosaccharomyces pombe (strain 972 / ATCC 24843) GN=mug33 PE=1 SV=1	F2QUZ6	87.39	0	F2QUZ6_PICP7 pH-response regulator protein palI/RIM9 OS=Pichia pastoris (strain ATCC 76273 / CBS 7435 / CECT 11047 / NRRL Y-11430 / Wegner 21-1) GN=PP7435_Chr3-0253 PE=4 SV=1	MSIHKFRSRVLFSQIVAFLLQLIGTAFLILCCLTVPVTNSLAMSEVGDFKFGVFGYCSSSDCSEKTTQYPYVAATLDDQYKNWIMSDSARDILSKIIVVVPVAAFFTLLTAIVWGVSLISGVKRSPAFWKVFCFLQIIAFIATVLVIVVSYLLFSPHTTWVMAVMCAAGGCSLVSSLLVILCASWVSRARKYEDEEDENEKMNLNDDLTNMDPINTNNIGLTDFYSDRADMKNDELVHQHTLDTGDSGSRFGVISVNTQTKMNDFVNDSKKSRYVMDAVPKIPLPQEPNDQNSVSSLMNDARQPMLPEIPDPYSSPTLDPIILGNAVDERDQNLNYKPDSKDQSSDYMFETGSNFTSVSQKGINPQYYPGAGNYPVLPGRIDRQQEAPAQQMFPASANY…
23	tr|C4R623|C4R623_PICPG	Putative uncharacterized protein OS=Komagataella pastoris (strain GS115 / ATCC 20864) GN=PAS_chr3_0948 PE=4 SV=1	gi|320581603|gb|EFW95823.1|	37.97	6e-58	hypothetical protein HPODL_2676 [Ogataea parapolymorpha DL-1]	sp|A7E7B3|EIF3H_SCLS1	29.86	2e-32	Eukaryotic translation initiation factor 3 subunit H OS=Sclerotinia sclerotiorum (strain ATCC 18683 / 1980 / Ss-1) GN=SS1G_01190 PE=3 SV=1	C4R623	100	0	C4R623_PICPG Putative uncharacterized protein OS=Pichia pastoris (strain GS115 / ATCC 20864) GN=PAS_chr3_0948 PE=4 SV=1	MSYELNASVALKIARSGAEHWPHPASGPLFGFPETPDSVKISHVFSFPTNNNHHNQNEEGFSFRSNVNLDFQERTLQELNKAKIGAQFSGWYLCSQGGRFITQSVLETMLQFHNQRAKSLDRQPELVLVVHETSKARQGLVSFKAYILSPQLIQTSQMREKFITKNLRTAELTFSNLLKEVPLTVRNLSLVGGALDGLIPDDVSTESERILALGNSTQGDLNTIEQLLETVDHFNHNQGNFHYYQRLLSREQQRISQWVSKREQENAATLKRNPNATESELLRTDSYEWCKHFKLPTEPSRLENLVLSGQIDAFCEGLINSADIEIAKSIGVQNRLFN
24	sp|C4QXE9|CHO2_PICPG	Phosphatidylethanolamine N-methyltransferase OS=Komagataella pastoris (strain GS115 / ATCC 20864) GN=CHO2 PE=3 SV=1	gi|150864717|ref|XP_001383659.2|	36.75	1e-137	phosphatidyl- ethanolamine N-methyltransferase [Scheffersomyces stipitis CBS 6054] >gi|325529994|sp|A3LQW6.2|CHO2_PICST RecName: Full=Phosphatidylethanolamine N-methyltransferase; Short=PEAMT >gi|149385973|gb|ABN65630.2| phosphatidyl- ethanolamine N-methyltransferase [Scheffersomyces stipitis CBS 6054]	sp|A3LQW6|CHO2_PICST	36.75	3e-138	Phosphatidylethanolamine N-methyltransferase OS=Scheffersomyces stipitis (strain ATCC 58785 / CBS 6054 / NBRC 10063 / NRRL Y-11545) GN=CHO2 PE=3 SV=2	G8YMB4	36.55	4e-136	G8YMB4_PICSO Piso0_002020 protein OS=Pichia sorbitophila (strain ATCC MYA-4447 / BCRC 22081 / CBS 7064 / NBRC 10061 / NRRL Y-12695) GN=Piso0_002020 PE=3 SV=1	MVKESKFSYNSKDEKKYSLGKTFRGDIFNVPETHDMVRSLFDPTVKKSVSDYLIVLSLFINGIVYYYSPVTWRIPVFIVLYSFWRLGYNLGIGILLYKQSKSHSMFHWLKQIQINGGWAKKFVELELSSKLNAQQLNSVPDEFKTWIVFRSLVNLILMNDFTTYMCLVFACSDGAFNQSLSLIFLRWVLGISFFIFNIIVKLNAHLIVKDYAWYWGDFFFRLHNNEELIFDGVFDLAPHPMYSIGYAGYYGCALMTKSYTVLIMSIFGHLLQFLFLNYVETPHIEKIYGDDNLSENTISVNKRDDSVFIGTGGKPLVMLTKNFNWLRTNDIFTVVLALYASIVPIFLPASYNNSIIILAIVVKIGTSFVLNSVLYLQSRFKSWTLSFIKNYGTINISIL…
25	tr|C4QYQ4|C4QYQ4_PICPG	Regulatory protein MIG1 OS=Komagataella pastoris (strain GS115 / ATCC 20864) GN=PAS_chr1-4_0526 PE=4 SV=1	gi|156447601|gb|ABU63593.1|	68.38	2e-40	putative Mig2p [Ogataea angusta]	sp|Q9HFS2|CREA_COCCA	87.93	2e-27	DNA-binding protein creA OS=Cochliobolus carbonum GN=CREA PE=2 SV=1	C4QYQ4	100	0	C4QYQ4_PICPG Regulatory protein MIG1 OS=Pichia pastoris (strain GS115 / ATCC 20864) GN=PAS_chr1-4_0526 PE=4 SV=1	MTTAPPTKPNDRPYQCPMCDKAFHRLEHQTRHIRTHTGEKPHPCTFPGCPKKFSRSDELTRHLRIHTNPTVRKGRKKKRKDEEQAVELPPQNNEVHLVPMGNDQMGQPIYTQAVPVYWVPSGAANGEQGQYLMPPLFSLQPRQVMAGTSQTSLNGVDAQQQQQQQQQQQQQQQQQQQQPQQQPQQQPPLQPQPLQPQPQAQQQFGFAQDQRNLAPANQQQHRFSPPFSASSRTHSANSLFSLNSNGSTPSGSYQQLNSLSLLHRITPIRTPSSNSLLTKSNNQSMTSIVTLSDQQQDFVSRKKSRPNSPTVPNSPTISNLVSPADTPLTTPLQSPTLKPAMPSNVQLPPIRSLLNLEELPSEPLQQPANVSTDNKVKTMLNKSSSNVTLSKSFSSQDIR…
26	tr|C4QZJ8|C4QZJ8_PICPG	Putative uncharacterized protein OS=Komagataella pastoris (strain GS115 / ATCC 20864) GN=PAS_chr2-1_0071 PE=4 SV=1	gi|294657537|ref|XP_459837.2|	49.89	1e-110	DEHA2E12210p [Debaryomyces hansenii CBS767] >gi|199432767|emb|CAG88076.2| DEHA2E12210p [Debaryomyces hansenii CBS767]	sp|Q12706|PSK1_SCHPO	48.56	2e-94	Serine/threonine-protein kinase psk1 OS=Schizosaccharomyces pombe (strain 972 / ATCC 24843) GN=psk1 PE=2 SV=1	C4QZJ8	100	0	C4QZJ8_PICPG Putative uncharacterized protein OS=Pichia pastoris (strain GS115 / ATCC 20864) GN=PAS_chr2-1_0071 PE=4 SV=1	MVFYLDETVVESDSDNDDGHADLVEHLGANLSSAHPPTRRRKSSVYSKISVHNEDTGNGQISITEYTKGEQETNASISDFEPITVLGQGAYGTVKLVKNKHTSKLYAQKELKKASLVINEKHVERTMEERNILSKISEHPNIVKLFYAFHDHDKLYLMMEYVPGGELFQHLNEEKFLGEDIASFYAAQMALAINYLHTMGIVYRDLKPENCLLDSQGFLVLTDFGLSKQSLDTGASSIEHDGSFKSIIGTPEYMAPEVLKGDPYSFSCDWWSLGAVIFDMMIGKPPFTGANSKIIMDKIVNKTLKFPYYLTPTAKELLQKLLNKSPAKRDVDTTFNKFQKHSFFRNIDWDALLKRDLTKISPPIVPIITNLELAENFSRDFTDLKLSDDVSTDLNLIPT…
27	tr|C4R0F3|C4R0F3_PICPG	Palmitoylated, plasma membrane-bound casein kinase I isoform OS=Komagataella pastoris (strain GS115 / ATCC 20864) GN=PAS_chr2-1_0357 PE=4 SV=1	gi|320582428|gb|EFW96645.1|	61.79	5e-132	Palmitoylated, plasma membrane-bound casein kinase I isoform [Ogataea parapolymorpha DL-1]	sp|P40234|CKI2_SCHPO	55.03	2e-109	Casein kinase I homolog 2 OS=Schizosaccharomyces pombe (strain 972 / ATCC 24843) GN=cki2 PE=1 SV=2	C4R0F3	100	0	C4R0F3_PICPG Palmitoylated, plasma membrane-bound casein kinase I isoform OS=Pichia pastoris (strain GS115 / ATCC 20864) GN=PAS_chr2-1_0357 PE=3 SV=1	MSAQSPNIVASHYRIDVKIGEGSFGVIFKGYDLLRNNQPVAIKFESRKTKVPQLKDEFTAYKQLNSRIEYHRRYQQGQTSLGGQDTDDENLDVVKYEGIPKVYYFGNEGLYNILIIQLLGPSLEDLFDWCGRQFSNLTVAMIARQMIERIRLVHDNLLIYRDIKPDNFLIGDYEGTGQDNLIYLVDFGMVKQYRNPNTGKHIPYREKKALSGTARYMSINTHLGREQSRRDDLESLGHVFLYFLKGELPWQGLKANSNKEKYEKIGEKKRNTPLEEICAGFPPQFRRYMEYVRSLKFEDTPDYAYLIGLMNEVVRIETEGIEPITPAPASSSSQAPSVDLRYDWMRLNDGKGWNWATNKKTNLNGYSQPKKNRPTPVSNLPQRKRTDKKLTDSKFPNYG…
28	tr|C4R0W5|C4R0W5_PICPG	Putative uncharacterized protein OS=Komagataella pastoris (strain GS115 / ATCC 20864) GN=PAS_chr2-1_0507 PE=4 SV=1	gi|406603991|emb|CCH44529.1|	28.68	1e-35	hypothetical protein BN7_4094 [Wickerhamomyces ciferrii]	sp|P39679|MBP1_KLULA	32.69	4e-07	Transcription factor MBP1 OS=Kluyveromyces lactis (strain ATCC 8585 / CBS 2359 / DSM 70799 / NBRC 1267 / NRRL Y-1140 / WM37) GN=MBP1 PE=4 SV=2	C4R0W5	100	0	C4R0W5_PICPG Putative uncharacterized protein OS=Pichia pastoris (strain GS115 / ATCC 20864) GN=PAS_chr2-1_0507 PE=4 SV=1	MDLLDTYLSDNHEYYGFKYSGVKGTYLRRKIGGWVNVTRYLSLVRSTRTNEFRAELEQDTNVLELRGKSINIAYTGCWVPLNRARELARKYAIYDQLRPLLGFDRVAKVNHCGVQLLEMFVIINFDVFVRILRRCDNNMVNMEGLFLLDKLVSPDGEVKKNIRRHFLKCYQGVRIESTEHTLLGGFWVPLNVARQFSNERGLGKHTDPILGFSTFPVMNAKEYIPLNSVEERLANTWIVESFNNSVFYGLPESFRIPNFTKTSKPITLKDVCYTVQLNCNVKRGLTKKLVVLKRKSDSWVNASILINVCCSLRKAMSPNDTNVDNELYYHQMVYSLPFERVQFGRATTLNGRWIPLSHARELFKEMQVKFLGPYKKYATQLQKLLEPIEPTEEHLLDDK…
29	tr|C4QWV1|C4QWV1_PICPG	Protein involved in mating response, invasive/filamentous growth, and osmotolerance OS=Komagataella pastoris (strain GS115 / ATCC 20864) GN=PAS_chr1-1_0348 PE=4 SV=1	gi|320583174|gb|EFW97390.1|	35.64	1e-47	hypothetical protein HPODL_1168 [Ogataea parapolymorpha DL-1]	sp|P25344|STE50_YEAST	31.25	1e-30	Protein STE50 OS=Saccharomyces cerevisiae (strain ATCC 204508 / S288c) GN=STE50 PE=1 SV=1	C4QWV1	100	0	C4QWV1_PICPG Protein involved in mating response, invasive/filamentous growth, and osmotolerance OS=Pichia pastoris (strain GS115 / ATCC 20864) GN=PAS_chr1-1_0348 PE=4 SV=1	MTDYVTSKRPDNVLNWTSIHVSSWIGETIPEIDPSLLQNFLEHDIAGDVLPYLKSEDLKEIGINELKHRISIKKNIHELLVSNEKHIDTSILSDTATELGTLILTNKFITQMANRKNVVDDSTHHSNNRRLTEQFNKLRKDLLPIFKWIKETQPLPTPENTHFANMGSVPASPVEHTSGESTLSNPSLSTINAGEGVNSAVAGQSLGRKPTLSSRRQSHALSPTGEHLNVSSSSPSTGNFETLNGERPNLRSASSGSQEHTENELLKPLRVKADEPCYKVIQNAMKRHGLSVDDWRKYALVICYGDEERVLGLHEKPGSIFKELKDQKQNPAIMLRQIDTNNDDQNHIETPGGRL
30	tr|C4QVA0|C4QVA0_PICPG	Small rho-like GTPase, essential for establishment and maintenance of cell polarity OS=Komagataella pastoris (strain GS115 / ATCC 20864) GN=PAS_chr1-3_0113 PE=3 SV=1	gi|320580897|gb|EFW95119.1|	75.42	1e-78	cytokinesis-and cell polarity-associated GTPase, putative [Ogataea parapolymorpha DL-1]	sp|P63001|RAC1_MOUSE	69.66	8e-70	Ras-related C3 botulinum toxin substrate 1 OS=Mus musculus GN=Rac1 PE=1 SV=1	C4QVA0	100	8e-123	C4QVA0_PICPG Small rho-like GTPase, essential for establishment and maintenance of cell polarity OS=Pichia pastoris (strain GS115 / ATCC 20864) GN=PAS_chr1-3_0113 PE=3 SV=1	MRSIKCVVVGDGAVGKTCLLISYTTNRFPHDYIPTVFDNYSANVLVNGEPFKLGLWDTAGQEEYDRLRPLSYPQTEIFLICFSVVEPTSFENVKNKWIIEIRHHVPSDVLILLVGTKIDLRDDPHTLDSLHEMGYDPITQEEGEALAKELGCVNYLECSASTQQGVKEIFDYAISAVVQAGQPNVDAKPSPPVPSKSSNNISPTTVTNNSTNVTTTSTTSNKPDQKQSTTAPNPASGRLQKFKTRKSKKCLIL
31	tr|C4QW52|C4QW52_PICPG	Subunit of heterotrimeric Replication Protein A (RPA) OS=Komagataella pastoris (strain GS115 / ATCC 20864) GN=PAS_chr1-1_0113 PE=4 SV=1	gi|406602762|emb|CCH45720.1|	55.35	0	Replication protein A 70 kDa DNA-binding subunit [Wickerhamomyces ciferrii]	sp|Q92372|RFA1_SCHPO	40.69	4e-122	Replication factor A protein 1 OS=Schizosaccharomyces pombe (strain 972 / ATCC 24843) GN=ssb1 PE=1 SV=1	C4QW52	100	0	C4QW52_PICPG Subunit of heterotrimeric Replication Protein A (RPA) OS=Pichia pastoris (strain GS115 / ATCC 20864) GN=PAS_chr1-1_0113 PE=4 SV=1	MTEFSKGSLVEIFQKGYKGGLKPLTVQVLNLKAIPNNTGKRLRLALCDGLYNANAVIRPESVEKAEAQGIKKGSIVQLLEYKASMISPVKHVLIIDNLQVLGFQEEKINPSPTSVDQYFSNHSGESNEDLLGTSMNSPAPQEPAQKAQSHHQEDAKPKLSAQVTSKPQQTNSSTAKFPNIHAIDQLNPYQNNWTIKARVSYKSDMRKWSNQRGEGQLFNVNLLDETNEIRATAFNDVADKYYDLLQEGKVYYISKARIQPAKPQFSNLTHTYELALDRDTQIIEAEDASDVPSLHFNFVKLNKVQDLDANAIIDVIGVIKVVNPAFQIVAKSTGRPFDRRDIEVVDNTGFAITVGLWNNTALEFDIPVGSVVAFKGAKVQDFGGRSLSLTQSATIITNP…
32	tr|C4R1R8|C4R1R8_PICPG	Homeodomain-containing transcriptional repressor OS=Komagataella pastoris (strain GS115 / ATCC 20864) GN=PAS_chr2-1_0784 PE=3 SV=1	gi|320581242|gb|EFW95463.1|	39.54	8e-34	Homeodomain-containing transcriptional repressor [Ogataea parapolymorpha DL-1]	sp|Q04116|YHP1_YEAST	62.2	2e-18	Homeobox protein YHP1 OS=Saccharomyces cerevisiae (strain ATCC 204508 / S288c) GN=YHP1 PE=1 SV=1	C4R1R8	100	0	C4R1R8_PICPG Homeodomain-containing transcriptional repressor OS=Pichia pastoris (strain GS115 / ATCC 20864) GN=PAS_chr2-1_0784 PE=3 SV=1	MVSLLPTVNKFELPPLSAILNESPLRNQLGHERTRSTSRPGSPLMSHQLSPASISRKDVHTLPPFGPLDSNVVAMQGKPDPTFGTPVFSRVTNPSFQHTPESISVPKTLSVTSLDSSAKKTPQNTKLFAFISHSPETFPLQEPTIDNAQLARRKRRRTSPAELFILKEEFSKGSTPNRARRKEISRRVNMTDKAVQVWFQNRRQSMRKHNQAKQEILLDPVIPQPISQQLHFTTSPLRSNSYFTDSDNGQVHNSIPNSDQSQSPSHFPPQGTWLNTSAVVSTPIKQLISRSSITNDFGSTMTFRLQATGPRPRKSSSPFSSGSGSANRNLVHVSERMDAEFLNKPIMKVSQQNFDFKRGLDNAKTPSKQLVLQDKSRSELNKSNSAPSIKISRDEDEEC…
33	tr|C4R2K6|C4R2K6_PICPG	Essential subunit of RNA polymerase III transcription factor (TFIIIB), which is involved in transcri OS=Komagataella pastoris (strain GS115 / ATCC 20864) GN=PAS_chr2-2_0190 PE=4 SV=1	gi|294656176|ref|XP_458427.2|	43.34	7e-64	DEHA2C16984p [Debaryomyces hansenii CBS767] >gi|199430919|emb|CAG86509.2| DEHA2C16984p [Debaryomyces hansenii CBS767]	sp|O94481|TFC5_SCHPO	37.23	5e-18	Transcription factor TFIIIB component B'' OS=Schizosaccharomyces pombe (strain 972 / ATCC 24843) GN=bdp1 PE=2 SV=2	C4R2K6	100	0	C4R2K6_PICPG Essential subunit of RNA polymerase III transcription factor (TFIIIB), which is involved in transcri OS=Pichia pastoris (strain GS115 / ATCC 20864) GN=PAS_chr2-2_0190 PE=4 SV=1	MSSFLRKGGPRFTPKVTKREIKVDTKQKNGTETEKKVTFEEPEKSAISEVKELPEIENVKAEVISQKEQQEQARPVAQQESPKVIKKKAKVGGEDKETEYVFPHTVIHQEELHIKVSDSQIERSMDLSRELPEKAKTATDNNFEPPNSRTKKGSDLTKFSFPPSITGAFRQKRLPSISSGLGTGMLLKNASGSNNKTSFPPKSVRIPDILKTKTDKSSAENIKLSQLFVDEAEEVQEEKDEGDDVDDENEDIHTSKPPTKNKRRVMKVSGSSKHARGEEDDGQDSEELTSDSDGTPGASKKKPITNEPNSKRRKTHSKKVAIMFTTEGNKQLAMVQNINVLLKDKRFLKNGDLSKLRIDENVISLAELCKPALPIGEISDNFEIAEDALKSRRLKSAER…
34	tr|C4R784|C4R784_PICPG	Catalytic subunit of TRAMP (Trf4/Pap2p-Mtr4p-Air1p/2p) OS=Komagataella pastoris (strain GS115 / ATCC 20864) GN=PAS_chr4_0229 PE=4 SV=1	gi|320583303|gb|EFW97518.1|	63.86	2e-137	Catalytic subunit of TRAMP (Trf4/Pap2p-Mtr4p-Air1p/2p) [Ogataea parapolymorpha DL-1]	sp|Q9HFW3|TRF5_ASHGO	58.24	1e-124	Poly(A) RNA polymerase protein 1 OS=Ashbya gossypii (strain ATCC 10895 / CBS 109.51 / FGSC 9923 / NRRL Y-1056) GN=TRF5 PE=3 SV=1	C4R784	100	0	C4R784_PICPG Catalytic subunit of TRAMP (Trf4/Pap2p-Mtr4p-Air1p/2p) OS=Pichia pastoris (strain GS115 / ATCC 20864) GN=PAS_chr4_0229 PE=4 SV=1	MITEAQKAVTLVSKNHADSTISQSLNGIKNEGGIMLKETEEATSVQTQLISPEPKKIQSNELTENKDFISFDFSSDEESDHHTEQVLEQDGRIADYDAYQSADEEGVPLDDKPIQQYPWIKNRDHSKQLELSDWLTLEIKDFINYISPSIAEIEARNNAVKRLRKEITTNLWPDCYVNVFGSFATDLYLPGSDIDMVITSDSGKYCAKSYLYQLSSFLRSKNLGVNIETIARAKVPIIKFIEPRSKIHIDVSFEKTNGLRAAERIQGWLRETPGLRELVLIVKQFLAVRRMNNVHHGGLGGFSIICLVHSFLSLHPRLITNSIDPLDNLGVLLIEFFELYGYNFGYDNVILSYNPTVCYLKKEEHSYLGASNTFALAIQDPDDPSNNISRSSYDIRNIK…
35	tr|C4R865|C4R865_PICPG	Uncharacterized protein OS=Komagataella pastoris (strain GS115 / ATCC 20864) GN=PAS_chr4_0531 PE=4 SV=1	gi|320581392|gb|EFW95613.1|	45.49	4e-114	F-box/LRR-repeat protein [Ogataea parapolymorpha DL-1]	sp|Q06479|YL352_YEAST	29.83	8e-48	F-box protein YLR352W OS=Saccharomyces cerevisiae (strain ATCC 204508 / S288c) GN=YLR352W PE=1 SV=1	C4R865	100	0	C4R865_PICPG Putative uncharacterized protein OS=Pichia pastoris (strain GS115 / ATCC 20864) GN=PAS_chr4_0531 PE=4 SV=1	MNRSLSTSAFINAHPDNLLISSDRRSTRTTSFISISDIEALHGGNGDESQSNSSVGTSSRPSFSRDISRRRSSNFIRTLKSKKLLNAIKDQDIQEEERSPSPSSDDVLLPHDVTTYTISNKFPLPVEILNTIIENVYYNSVENVQSITSNLEEFSKSIVPVCKMFNILSSRLLYRYSVFTRSNSFDKFLKNLNKDHFLGLNVEFLDFMEFTSIGLGRTGRMNEEIQMVTSSTILNCLQLTPNLIEFLGSESIEGDIDKRILSQLFNNLLYLTTIDFCGSTGDNFVNAFKEFTINRDVIPNITKIGFHDCIELPLQVFQTFLPALVNLTRLDLTHTQITGRFLSDNLPPSARLTHLSLSRCNQITAVELMDFLLYHESITNGSLKWLSLQCDSSIVSILN…
36	tr|C4R5T7|C4R5T7_PICPG	Putative uncharacterized protein OS=Komagataella pastoris (strain GS115 / ATCC 20864) GN=PAS_chr3_1232 PE=4 SV=1	gi|385302634|gb|EIF46758.1|	65.19	3e-40	ymr295c-like protein [Dekkera bruxellensis AWRI1499]	sp|P53329|YG5Q_YEAST	45.83	3e-22	Uncharacterized protein YGR273C OS=Saccharomyces cerevisiae (strain ATCC 204508 / S288c) GN=YGR273C PE=2 SV=1	C4R5T7	100	3e-100	C4R5T7_PICPG Putative uncharacterized protein OS=Pichia pastoris (strain GS115 / ATCC 20864) GN=PAS_chr3_1232 PE=4 SV=1	MGLFSKKSEKTDVGKVPKVHVTKDDTDRLKYRSNNIHDPILMAVNEAQPFEQSTDYTHARQQSFSNKSGDGEYIRDIFGQPINNPDVSNPARSRDERPLDTIRSFEYAITGDTTYKQLLETPTLGWRVRPDFPGYESGRNYEYHDRMRPRPPIAGQNPVISFSGDQNTFEQDVNSPTGSGGKGKKKRGLFGRKKE
37	tr|C4R6P3|C4R6P3_PICPG	Protein component of the large (60S) ribosomal subunit OS=Komagataella pastoris (strain GS115 / ATCC 20864) GN=PAS_chr4_0041 PE=4 SV=1	gi|328354728|emb|CCA41125.1|	100	4e-47	60S ribosomal protein L22-like 1 [Komagataella pastoris CBS 7435]	sp|P56628|RL22B_YEAST	71.88	1e-28	60S ribosomal protein L22-B OS=Saccharomyces cerevisiae (strain ATCC 204508 / S288c) GN=RPL22B PE=1 SV=2	F2R0E7	100	4e-46	F2R0E7_PICP7 60S ribosomal protein L22-like 1 OS=Pichia pastoris (strain ATCC 76273 / CBS 7435 / CECT 11047 / NRRL Y-11430 / Wegner 21-1) GN=PP7435_Chr4-0975 PE=4 SV=1	MPFSIELFLTPYQTKKINYETKTFTVDASAPTEQGVFDPASYAKYLIDHIKVGGHIGNLGSDITVTQEGNKIIVVSNTKFSGKYLKYLSKRYLKKNQIRDWIRFISIRKNEYRLQFYATEEDDEEEDEE
38	tr|C4R4Q2|C4R4Q2_PICPG	High affinity sulfate permease OS=Komagataella pastoris (strain GS115 / ATCC 20864) GN=PAS_chr3_0489 PE=4 SV=1	gi|459370274|gb|EMG48418.1|	55.25	0	putative high-affinity sulfate transporter [Candida maltosa Xu316]	sp|Q12325|SUL2_YEAST	48.23	0	Sulfate permease 2 OS=Saccharomyces cerevisiae (strain ATCC 204508 / S288c) GN=SUL2 PE=1 SV=1	C4R4Q2	100	0	C4R4Q2_PICPG High affinity sulfate permease OS=Pichia pastoris (strain GS115 / ATCC 20864) GN=PAS_chr3_0489 PE=4 SV=1	MSDSIYERGGELPLEPQHFKFANDESVKIAGYEDKQVGPLDVLHEIVDSPWTRFKDYLISLFPILRWILHYNLKWFYSDLIAGVTVGCVMVPQSMSYAQLAGLTPEFGLYSSFVGVLIYCFFATSKDVSIGPVAVMSLQVGKVVAHVQEKHGDLYPAHVIATAVAFICGVVALGIGLLRLGFLLEFISMPAVVGFMTGSALNIVAGQVPGLMGFNKLVNTRDSTYKVIIETLKHLPDSTIDAAFGIIPLFILYLWKYVCDFGPKRYPSKQKWFFYTSVMRNGVVIIFATLVSWGAYYDWTHNKYPGGAKKVPWSILGTVPSGLKHTGVMEMPNGIFSAFASQIPVSVIILLLEHISISKSFGRVNDYKIVPDQEVIAIGVTNLLGTFFSAYPATGSFSR…
39	tr|C4R1B3|C4R1B3_PICPG	Protein implicated in Mms22-dependent DNA repair during S phase OS=Komagataella pastoris (strain GS115 / ATCC 20864) GN=PAS_chr2-1_0643 PE=4 SV=1	gi|406607762|emb|CCH40867.1|	26.9	2e-15	BRCT-containing protein 1 [Wickerhamomyces ciferrii]	sp|P38850|RT107_YEAST	28.23	2e-13	Regulator of Ty1 transposition protein 107 OS=Saccharomyces cerevisiae (strain ATCC 204508 / S288c) GN=RTT107 PE=1 SV=1	C4R1B3	100	0	C4R1B3_PICPG Protein implicated in Mms22-dependent DNA repair during S phase OS=Pichia pastoris (strain GS115 / ATCC 20864) GN=PAS_chr2-1_0643 PE=4 SV=1	MKAKLFKDSSFLIVESASLSMEEAYRLQDALIENGCDQNSIVVEKHDLTDSILNSGTIIANDIDFEGYDLAENKLIPVVTSKWCYDSIRNGRLNTYKQYSPNPALFFKDVFLCISDIPPGDKEAVISGVLAFGGQCMDELTKFTTHLVTTDNDDPKCTVANHYNSTINANNEEEIPIKIVLPHWINDCLRLKRRIDESPYLFPNPRFLQYSEINDSSSVHHIEQRLNDEANNRLKLPRTISDFKEFGNESDDFLVGKCFFFYNDLNLSSFILSTIQEMITNNGGKITTNISEANCVVCHYRKGPVYIEASTKDIPVGNLNWLYWMFSHHQWISPLEKLLHYPYVFGKLPGFEKFVISVTNFTGDARLYVHQLVTLMGGEFTRTLSQKNTHLIVSKPQGL…
40	tr|C4QWJ5|C4QWJ5_PICPG	Regulatory subunit of Nem1p-Spo7p phosphatase holoenzyme OS=Komagataella pastoris (strain GS115 / ATCC 20864) GN=PAS_chr1-1_0248 PE=4 SV=1	gi|406608107|emb|CCH40541.1|	50.23	5e-49	Sporulation-specific protein [Wickerhamomyces ciferrii]	sp|P18410|SPO7_YEAST	41.4	2e-40	Sporulation-specific protein SPO7 OS=Saccharomyces cerevisiae (strain ATCC 204508 / S288c) GN=SPO7 PE=1 SV=1	C4QWJ5	100	1e-159	C4QWJ5_PICPG Regulatory subunit of Nem1p-Spo7p phosphatase holoenzyme OS=Pichia pastoris (strain GS115 / ATCC 20864) GN=PAS_chr1-1_0248 PE=4 SV=1	MLNSSDEEFTYSSPGSMTLSPPTSLYLTNSRDQDEEAVASDLDIDKPASLSSRSLNQPVSRARSRSTSATRRGSSKLRPRRNSRHRDELTTMAKVFKDLLIMEETIRQQLQQQKFLRRKYTLFCSLLCGLIAFCIYQLYFSNTDQLPTGFWLITYQFLSIITTITLVLFYLSGEYHRTIVLPKKFLITTNKGLRQLNLRAVRVKAPWGDVLSDISRFVLRLLYNTIKFVYKGTSESQWCQELYLRSQERIGATEIKLVLNSRSFSPAVRESWELYRNEFWAREGARRRSSIRGPVGTTRKARMKTSAPS
41	tr|C4R4P7|C4R4P7_PICPG	Putative uncharacterized protein OS=Komagataella pastoris (strain GS115 / ATCC 20864) GN=PAS_chr3_0484 PE=4 SV=1	gi|254571205|ref|XP_002492712.1|	100	0	Putative protein of unknown function [Komagataella pastoris GS115] >gi|238032510|emb|CAY70533.1| Putative protein of unknown function [Komagataella pastoris GS115]	sp|Q9US36|YFZ5_SCHPO	34.48	5e-07	Zinc finger protein C1039.05c OS=Schizosaccharomyces pombe (strain 972 / ATCC 24843) GN=SPAC1039.05c PE=2 SV=1	C4R4P7	100	0	C4R4P7_PICPG Putative uncharacterized protein OS=Pichia pastoris (strain GS115 / ATCC 20864) GN=PAS_chr3_0484 PE=4 SV=1	MSSTHVFNPNEDVNTAKQKKRKRATGHFECTYPNCSKTFTRSDHLSRHRLNHNPTRRYVCSWEGCDKSFARSDVRDKHFQRHQQRNVLPSPTTPVSEKDGSSRTMVKDGSNKDIFRWLLNTDYAVQDFLPGKVIEPLDSFFYFDVDRSPDSDIQDLLIGSKGTDIVRQPVVMEQPDAAGKSQEKGLHSSYVPESGQKVSSDGKNNFNNSNGDPTLIDQTYFDDVLRDKLIQLVPGLQYHADFEPVVIRYCLNVFWTVFHPQYPFIHRPTFKSAEAHPLLLLSIIMVGLGFVNKNPDHRIDSISITDSYSLGNIIAHPLRWLICSSHEFTTPPELWIIQSLILLEIYEINFSNRKLHERAYLHHGLKTQLLRRSPLLGGDPLKNKQDDDESNTTNAQKWL…
42	tr|C4R4W4|C4R4W4_PICPG	Putative uncharacterized protein OS=Komagataella pastoris (strain GS115 / ATCC 20864) GN=PAS_chr3_0551 PE=4 SV=1	gi|294658574|ref|XP_460912.2|	42.57	5e-112	DEHA2F12650p [Debaryomyces hansenii CBS767] >gi|202953231|emb|CAG89265.2| DEHA2F12650p [Debaryomyces hansenii CBS767]	sp|Q94BZ1|ZIFL1_ARATH	31.69	1e-25	Protein ZINC INDUCED FACILITATOR-LIKE 1 OS=Arabidopsis thaliana GN=ZIFL1 PE=2 SV=1	C4R4W4	100	0	C4R4W4_PICPG Putative uncharacterized protein OS=Pichia pastoris (strain GS115 / ATCC 20864) GN=PAS_chr3_0551 PE=4 SV=1	MTKPSFKEQMKGFPIWQIFVLGVVRFAEPITFTSMFPYVFFMVRDFHIAPDEAHISKYCGYLSASFAFFQFLCSIHLGRLADVIGRKKVLMIGILGTTFSILVFGFSTSFWMALFARSFMGAVNGNVAVIRTVLGEVATNPYHAPLAFSTLPLLWQLGCVIGPMSGHLVKISAEEYTRSTYSYRLVSLVVQKSFLDSLVKKYPYCLPNLVVSVFLLFSLVFGALFLEETHHTLKDQRDYLLDIGDSIRNFLGFDVPQRPWRMPFKRGGSLMAVPSEADPLLGSTSNEEEIEGYHVSEDDLDDDDDDLDDETTTVGKLYRTTSANIMRTFSNHSVDVSAEMRRNHESGYPWHVLLEGKTFNAITQNFILCFTAVVFDEFLPVFLAYDVARDEDGNLASKF…
43	tr|C4R114|C4R114_PICPG	DNA-directed RNA polymerase subunit OS=Komagataella pastoris (strain GS115 / ATCC 20864) GN=PAS_chr2-1_0554 PE=3 SV=1	gi|260942901|ref|XP_002615749.1|	75.61	8e-51	conserved hypothetical protein [Clavispora lusitaniae ATCC 42720] >gi|238851039|gb|EEQ40503.1| conserved hypothetical protein [Clavispora lusitaniae ATCC 42720]	sp|O94703|RPA12_SCHPO	57.72	2e-36	DNA-directed RNA polymerase I subunit RPA12 OS=Schizosaccharomyces pombe (strain 972 / ATCC 24843) GN=rpa12 PE=2 SV=1	C4R114	100	1e-66	C4R114_PICPG DNA-directed RNA polymerase subunit OS=Pichia pastoris (strain GS115 / ATCC 20864) GN=PAS_chr2-1_0554 PE=3 SV=1	MSVVGSMIFCVECGNLLDSVAGQKSIDCNVCERSYDTKRFKNLSVVTKSSPDAFPSTLRAKASLVKTSLKSDELEDGATIKEKCPQCGNEEMQYHTLQLRSADEGATVFYTCPKCAYKFRTNN
44	tr|C4R4X4|C4R4X4_PICPG	Elongation factor Tu OS=Komagataella pastoris (strain GS115 / ATCC 20864) GN=PAS_chr3_0562 PE=3 SV=1	gi|156840690|ref|XP_001643724.1|	80.46	0	hypothetical protein Kpol_1009p12 [Vanderwaltozyma polyspora DSM 70294] >gi|156114347|gb|EDO15866.1| hypothetical protein Kpol_1009p12 [Vanderwaltozyma polyspora DSM 70294]	sp|A5DN78|EFTU_PICGU	82.06	0	Elongation factor Tu, mitochondrial OS=Meyerozyma guilliermondii (strain ATCC 6260 / CBS 566 / DSM 6381 / JCM 1539 / NBRC 10279 / NRRL Y-324) GN=TUF1 PE=3 SV=1	C4R4X4	100	0	C4R4X4_PICPG Elongation factor Tu OS=Pichia pastoris (strain GS115 / ATCC 20864) GN=PAS_chr3_0562 PE=3 SV=1	MLLRRQFTRALNNTFPRVIRPTQLVRTAATFDRSKPHVNIGTIGHVDHGKTTLTAAITKVLSSSGAADFKDYSSIDKAPEERARGITISTAHVEYETANRHYSHVDCPGHADYIKNMITGAAQMDGAIIVVAAADGQMPQTREHLLLARQVGVQNLVVFVNKVDTIDDEETLELVEMEMRDLLTTYGFDGDNTPVIMGSALCALEGKRPEIGEDAIRKLLDAVDEYIPTPERDLEKPFLMPVEDIFSISGRGTVVTGRVERGNLKKGEEVEIVGFNDQPIKATVTGIEMFKKELDQAQAGDNAGILLRGIKRDDLKRGMILSKPGTVNAHTKFLASLYILTKDEGGRHSPFGENYRPQMFVRTADVTVVLRFPEDADHSAQVMPGDNVEMECEIVHATP…
45	tr|C4R567|C4R567_PICPG	GTPase activating factor for Rsr1p/Bud1p required for both axial and bipolar budding patterns OS=Komagataella pastoris (strain GS115 / ATCC 20864) GN=PAS_chr3_0656 PE=4 SV=1	gi|328353105|emb|CCA39503.1|	96.43	0	Inhibitory regulator protein BUD2/CLA2 [Komagataella pastoris CBS 7435]	sp|Q54Y08|NGAP_DICDI	34.2	9e-27	Probable Ras GTPase-activating-like protein ngap OS=Dictyostelium discoideum GN=ngap PE=2 SV=1	F2QVS5	96.43	0	F2QVS5_PICP7 Inhibitory regulator protein BUD2/CLA2 OS=Pichia pastoris (strain ATCC 76273 / CBS 7435 / CECT 11047 / NRRL Y-11430 / Wegner 21-1) GN=BUD2 PE=4 SV=1	MDISSPIRLQRRESSIRGSYKAALEWSYDGEKYEPLTIVEITSNGELIANRFLVITSNLQSCSVQLRSSLELLLTTFSNSKDIYLKCANWNETKRLIDHLIVWQNLKPEGILRKWEPTSSIAAEQTSDKNQLLVCRFKVFGPVPTKNKHVSIVEGPHVPIYPTNNSNTTESWFMAMGALKANGTLELLSESDGSLIFSIDITQLFSSEIRQLDHSIFQNQNCLFLGRINELRVQNTIKTTEPLPTKMKTHPFIITSENQTRWSTINRIIIEFPLHIDFEDWFVALNSFARREYFQLDYDNDKLRVSRNVSLDIIDASFYNELPKAEKVYGELILWGTPWCRTAIVETKKNIFWKELFQLNLPLSLQYFHVLIKKSKYEDYSPHDETIGVVYVTPDMVKD…
46	tr|C4QYH0|C4QYH0_PICPG	Putative uncharacterized protein OS=Komagataella pastoris (strain GS115 / ATCC 20864) GN=PAS_chr1-4_0442 PE=4 SV=1	gi|328350961|emb|CCA37361.1|	100	0	Uncharacterized WD repeat-containing protein alr3466 [Komagataella pastoris CBS 7435]	sp|C4Y5P7|RTC1_CLAL4	29.56	1e-51	Restriction of telomere capping protein 1 OS=Clavispora lusitaniae (strain ATCC 42720) GN=RTC1 PE=3 SV=1	F2QPN3	100	0	F2QPN3_PICP7 Uncharacterized WD repeat-containing protein alr3466 OS=Pichia pastoris (strain ATCC 76273 / CBS 7435 / CECT 11047 / NRRL Y-11430 / Wegner 21-1) GN=PP7435_Chr1-1237 PE=4 SV=1	MPQNHAHDDFAESNVSSSVNTISSSPSNTYIDMVSQSFGSRNRGSNAASAGKLSRFAFNIYGNGAGNSPSSFAGANSPTRILSRKQRTSGTTFGGPQTAQKQLVFGAAGEVNCMCKSHESNDVLAIGGQKLLQVVRATDNNISIVHNINSISAKKNQQTKGKSGAGFISDVGFGYHNYSKVLAAGSISGAIYTFNIAKNSFSQINVLNDHSRSVNSLNFSSFTSHALLSGSQDGTVKIWDLRMKRTKATTTIQGNADAVRAAKFSNVTAGKICGIFDSGVIKKWDMRQPNQVERKVNAHTGPGLSIDWHPDIDYIVSGGRDKQIQFWNMTSTALDVRKPDHVISTSGAVGKVSWCNARQNSPANIYNTDIASCYYNDDNCIQIWNLKRRYVPKYLLEGH…
47	tr|C4R121|C4R121_PICPG	Putative uncharacterized protein OS=Komagataella pastoris (strain GS115 / ATCC 20864) GN=PAS_chr2-1_0861 PE=4 SV=1	gi|328352015|emb|CCA38414.1|	100	3e-42	U3 small nucleolar RNA-associated protein MPP10 [Komagataella pastoris CBS 7435]	sp|O13910|MPP10_SCHPO	40.87	2e-28	U3 small nucleolar ribonucleoprotein protein mpp10 OS=Schizosaccharomyces pombe (strain 972 / ATCC 24843) GN=mpp10 PE=1 SV=1	F2QSN6	100	2e-41	F2QSN6_PICP7 U3 small nucleolar RNA-associated protein MPP10 OS=Pichia pastoris (strain ATCC 76273 / CBS 7435 / CECT 11047 / NRRL Y-11430 / Wegner 21-1) GN=PP7435_Chr2-0728 PE=4 SV=1	MLEDLVENPSKVFSNVEVKDILKQAKQLIDPISKQNSVLDEVYIDGLASSQVWAQIKLVIDGVTEDVLFNKIPELKKTGQANEEVDGSLEEEGSSNAEEENEESESDIVEDEIEDEDEGEDEEEGSNENEALDVLNEELNEVEEEKPEDDVEEPKTAPRESNESSDDESEFIDTHTEEFAQAEDELNDEFFDLEQFQQQVIAMEKPNDDDDDEEIDYFGESDNAAEESDNEEVMYYNQFFDPKGFKPKTEKKKKKVTFDLQEEENLNEEDHMDKLVASTMEDLFDDHLSEDEEISETGEKNLSTFEKQQREIQKQIAELEQEQIAQKKWTLTGEASVKTREADALLEEDLDFERTSKPVPVITQDVTESIEDLIRKRISNYQFDELQKRLPTNIAKFKS…
48	tr|C4QXQ3|C4QXQ3_PICPG	Protein involved in bud-site selection OS=Komagataella pastoris (strain GS115 / ATCC 20864) GN=PAS_chr1-4_0193 PE=4 SV=1	gi|320581417|gb|EFW95638.1|	38.49	2e-29	hypothetical protein HPODL_2972 [Ogataea parapolymorpha DL-1]	sp|O60132|TEA4_SCHPO	34	9e-10	Tip elongation aberrant protein Tea4 OS=Schizosaccharomyces pombe (strain 972 / ATCC 24843) GN=tea4 PE=1 SV=1	C4QXQ3	100	0	C4QXQ3_PICPG Protein involved in bud-site selection OS=Pichia pastoris (strain GS115 / ATCC 20864) GN=PAS_chr1-4_0193 PE=4 SV=1	MEENPISIEPLILGGRPTPLDSELLGWPGHERTFSEESGTSSTIINTNTKGSSSVASEVKNSLSQDLNLGRIYNKAKMRRDENIPSLERAPNESLVADNNSNDNNNDKQDKHTDDDDGSKLLEKLINDTLPSPPSFPPKELLPDRLYSLYNFQGPDSGHITLKKDDAVQLLNDDDGYWWLVRKINIDDPSAKNVGFAPAEILETYTERLARLNCWKNEEAERTNKEIILGSNSTIKETSLLDLTCDEIGASHNLEADTTRKSVKFQNDNLEMADKEKDKETEILSEVYSDSVVPLNIFKNKRLNKHNFLIKDLDSYEIEANQLESDHDQQVDDYNDESIQELDTHLNRIERSDHGLSNIHNLVGPSELILHQPAKITDPDIESIGTFSPDEDEDFSTGS…
49	tr|C4R2R9|C4R2R9_PICPG	t-SNARE protein important for fusion of secretory vesicles with the plasma membrane OS=Komagataella pastoris (strain GS115 / ATCC 20864) GN=PAS_chr2-2_0132 PE=4 SV=1	gi|448534522|ref|XP_003870821.1|	42.38	3e-76	Sec9 protein [Candida orthopsilosis Co 90-125] >gi|380355176|emb|CCG24693.1| Sec9 protein [Candida orthopsilosis]	sp|P40357|SEC9_YEAST	59.64	9e-59	Protein transport protein SEC9 OS=Saccharomyces cerevisiae (strain ATCC 204508 / S288c) GN=SEC9 PE=1 SV=1	C4R2R9	100	0	C4R2R9_PICPG t-SNARE protein important for fusion of secretory vesicles with the plasma membrane OS=Pichia pastoris (strain GS115 / ATCC 20864) GN=PAS_chr2-2_0132 PE=4 SV=1	MGLKKLLKLQPPSQEEIEKQNRENLQAQGVSIRSEKKRPDKFAAFKQYAQDKVTQSPTYRPVSKESVQANYQPYQSDRKLKKAQEEKISASNSNNPYAQYSDSYGAQSGTNGSSISNLNSQEYSSGRINNPYSSYENSENVAALEQEEELSFGGANDAGPQQLRRLQTNQTAQTNGFSQFGDLNDLPESVLNAPVSSQAHEQSLMTPEEIEEEEEVEAIKQDIKFTKQQSVGSTRNTLRMAQEAEQSGQNTLGVLGSQSERLYNVERTLALADTQNKIADDKVKELKKVNRSIFAVHAGNPFNSKRRLRRQEEDIKNRRMEEKLISEQLRSQVYRSEHRITSSLREQNAKSELQEKYDKERKLKEAQRYQFENDSEDDDMELEIASNLDQIGNATSRLK…
50	tr|C4R7E9|C4R7E9_PICPG	Dicarboxylic amino acid permease OS=Komagataella pastoris (strain GS115 / ATCC 20864) GN=PAS_chr4_0287 PE=4 SV=1	gi|156837226|ref|XP_001642644.1|	59.86	7e-174	hypothetical protein Kpol_358p3 [Vanderwaltozyma polyspora DSM 70294] >gi|156113197|gb|EDO14786.1| hypothetical protein Kpol_358p3 [Vanderwaltozyma polyspora DSM 70294]	sp|O74543|YCV4_SCHPO	42.54	5e-104	Uncharacterized amino-acid permease C777.04 OS=Schizosaccharomyces pombe (strain 972 / ATCC 24843) GN=SPCC777.04 PE=2 SV=1	C4R7E9	100	0	C4R7E9_PICPG Dicarboxylic amino acid permease OS=Pichia pastoris (strain GS115 / ATCC 20864) GN=PAS_chr4_0287 PE=4 SV=1	MKNFFNSSDSEKHEEKVNDEKVQSISYSQSILSLPDLDPTLSRHASEYEADLSKIQPGVAGEKGHQLKRDLKARHISMIALGGSLGTGLLIGTANSLATAGPGSVFITYSFVGLMVFFVMSALGEMATYIPLAGGFTGYSDRYAHPALGFAVGYSYLAKYLIVTPNQLVAGSLVMQYWVSPEKVNPGVWITIFLVSVVLINLFGVKFFGELEFWLSSLKVITVLGLIIMLFVFMLGGGPDHERLGFRYWTNPGAFAPWKGIASIPKAKFIAFVSSFVYAVFAYSGTELVGVVVAEASRPRRNVPRAIKLTFYRICVFYILSVLLLGCCVAYNDAELVAARAKSTSSSASPFVVAINAQGISGLPHLMNACILIFVFSACNSDLYIATRTLYGLSVQRKA…
51	tr|C4R228|C4R228_PICPG	Protein involved in G1 cell cycle arrest in response to pheromon OS=Komagataella pastoris (strain GS115 / ATCC 20864) GN=PAS_chr2-2_0353 PE=4 SV=1	gi|328351669|emb|CCA38068.1|	100	0	Factor arrest protein 11 [Komagataella pastoris CBS 7435]	sp|P53917|FAR11_YEAST	40.34	2e-18	Factor arrest protein 11 OS=Saccharomyces cerevisiae (strain ATCC 204508 / S288c) GN=FAR11 PE=1 SV=1	F2QRP0	100	0	F2QRP0_PICP7 Factor arrest protein 11 OS=Pichia pastoris (strain ATCC 76273 / CBS 7435 / CECT 11047 / NRRL Y-11430 / Wegner 21-1) GN=PP7435_Chr2-0375 PE=4 SV=1	MPISKEAELFEQANLEDVGPQPELSPRVRRLSLKEEEQKIAEIGQFVRSLDDEKVQDSDITHSGASIDRQKMVEYDEDEDVQALDIDGLSNAKSIPSSASESFEAQHSILGHNTIVTPQPELIFSFDHYQGLKSEVQDWFFQRDIANLGKIQKIFSQFMLEIGINQSFKSLRKTEKIRVVEHLKSYLARNYSVLRPLICISYLSMGHYGDITCTSNQLEHIRYINTVIFSPKNNIIELIAGLIKKKIKFLLEQAIIERTNAAQISIASHELYYSFTILYLHLSVILDSQDRNLKVTLSEIIYKTRLLQFLVQYLDKWKWLCNENDERAESSNKLVHIKQSLQIRNYVMVINKLLLVEFGTMEEYRLIKEFLKLKHENTIQVQDSKNRSITPLEYYHYSK…
52	tr|C4R1P7|C4R1P7_PICPG	Acetyl-coA synthetase isoform OS=Komagataella pastoris (strain GS115 / ATCC 20864) GN=PAS_chr2-1_0767 PE=4 SV=1	gi|320580699|gb|EFW94921.1|	75.15	0	Acetyl-coA synthetase isoform [Ogataea parapolymorpha DL-1]	sp|Q6BQF2|ACS1_DEBHA	72.38	0	Acetyl-coenzyme A synthetase 1 OS=Debaryomyces hansenii (strain ATCC 36239 / CBS 767 / JCM 1990 / NBRC 0083 / IGC 2968) GN=ACS1 PE=3 SV=1	C4R1P7	100	0	C4R1P7_PICPG Acetyl-coA synthetase isoform OS=Pichia pastoris (strain GS115 / ATCC 20864) GN=PAS_chr2-1_0767 PE=4 SV=1	MPLDNEHLLHENSIDPPKGFFERHPGTPNIPGGWEEYLKLYNQSIENPSKFFGEKAKEFLSWATPFTDARYPPGNGFQNGDSAAWFLNGELNASYNCVDRHALKNPDKPAIIYEADEPNQGRTVTYGELLKDVCRIAQVLTDLGVKKGDTVAVYLPMVPEAITTLLAIVRIGAIHSVVFAGFSAGSLRDRILDADSRIVITSDESLRGGKIIETKKIVDEALKSCPDVRNVLVFKRTGTPHLPWVEGRDLWWHEEIIKHVPYSPPVNVRSEDTSFLLYTSGSTGKPKGIQHSTAGYLLGALLTTKYVFDVQGDDILFTAGDVGWITGHSYVVYGPLLNGATTVVFEGTPAYPDYSRYWDIVDKHKVTQFYVAPTALRLLKRAGSKYVQNHDLSSIRVLG…
53	tr|C4QV08|C4QV08_PICPG	Negative regulator of RNA polymerase III OS=Komagataella pastoris (strain GS115 / ATCC 20864) GN=PAS_chr1-3_0026 PE=4 SV=1	gi|406602981|emb|CCH45449.1|	43.15	9e-51	Repressor of RNA polymerase III transcription [Wickerhamomyces ciferrii]	sp|P41910|MAF1_YEAST	54.35	4e-18	Repressor of RNA polymerase III transcription MAF1 OS=Saccharomyces cerevisiae (strain ATCC 204508 / S288c) GN=MAF1 PE=1 SV=1	C4QV08	100	2e-164	C4QV08_PICPG Negative regulator of RNA polymerase III OS=Pichia pastoris (strain GS115 / ATCC 20864) GN=PAS_chr1-3_0026 PE=4 SV=1	MKFIDEIDIELVNQALCFETPDYSVRGGCDLFTTKPVGSDKKLYKTIDKHLDDILQESLNWNMSHSPPTASRITDNVDFQTRFSRRASSSSIVKPTLKRKSFNHHQATTLSKSLENIDINESALYDEETPFGPITSTHSRKIFSYLIGILNASYPDHDFSSLTPDYFTAVDSANSMMNRFNSIVLSLGYKDQIDDGDKDINWIWETINSHMDIQDCSIYALEPKDGVLADLEPNTLWCLMWFIFNKKRKRVAFLHLKATIKNKYSPPMRRNSKVSTLDEVSGNFNLNDEEYDLTYDDDDPNQEDPDVFIEEDDDEDDNNTIVAEDLQVS
54	tr|C4R6P8|C4R6P8_PICPG	Uncharacterized protein OS=Komagataella pastoris (strain GS115 / ATCC 20864) GN=PAS_chr4_0045 PE=4 SV=1	gi|374107399|gb|AEY96307.1|	36.27	2e-07	FADR088Cp [Ashbya gossypii FDAG1]	sp|Q12334|SCM3_YEAST	47.27	6e-07	Protein SCM3 OS=Saccharomyces cerevisiae (strain ATCC 204508 / S288c) GN=SCM3 PE=1 SV=2	C4R6P8	100	2e-152	C4R6P8_PICPG Putative uncharacterized protein OS=Pichia pastoris (strain GS115 / ATCC 20864) GN=PAS_chr4_0045 PE=4 SV=1	MSSNRTYAELLEKQGERLQKRWRSIIDKYSKVDLDEQGDLIDLHTGEIVEDNGHLESVSSRKHNIWKAEKEDILDEDFESTEDIEAVDQNSEQDIGEESSLERSSDETSGASSNESSNESPENSEDNSEIKSSQGDVSKESLSEDSKASNDQEEPEDQINKRNKLKKTSKLTLQESLPVFKKSSLDPSSNDLRYDKRDNRLIADENSLSLRDNLILINKNTSTPFSSPLRRSPQIPLVSPTTPTRRTPKPISYFSTPRRTKPDIKNELLPVSPKTASPTKRRRSSRTRELSSSTNAVYLDLTKETNLGSPWTDKSPTKSPIINTRTDTERDTAIDDEVLIDN
55	tr|C4R3Y9|C4R3Y9_PICPG	Putative uncharacterized protein OS=Komagataella pastoris (strain GS115 / ATCC 20864) GN=PAS_chr3_0239 PE=4 SV=1	gi|320580203|gb|EFW94426.1|	32.65	2e-33	hypothetical protein HPODL_3926 [Ogataea parapolymorpha DL-1]	sp|Q08816|YO352_YEAST	32.14	7e-19	Uncharacterized protein YOR352W OS=Saccharomyces cerevisiae (strain ATCC 204508 / S288c) GN=YOR352W PE=1 SV=1	C4R3Y9	100	1e-157	C4R3Y9_PICPG Putative uncharacterized protein OS=Pichia pastoris (strain GS115 / ATCC 20864) GN=PAS_chr3_0239 PE=4 SV=1	MSTPITPPHPNANSEVDLTNIREIPRELENELQLNPDLSDDEEEPIKIEQDKSFKEEDVYKSDTFKQDLTEELVLDFKLPSGLGPALSLTQQSRFISFVDDKLLQIQRNFIKYLSEEDSTYTLSQLIRQINETISILWYSIFRVEQIPVVFHSAILGRNSTSLNHASSVDLFGQPHYFIRIIGDLIDYVEKFPLSSVDELRELLALVAKLDNVVIVLVDQDTVSTPSAKKDFIDKTEKVRLLSLATRFKLLLLSKYEELKTVRHPITAEFNIWPEYDQLVGQVYEGIIDRTSI
56	tr|C4R938|C4R938_PICPG	Protein disulfide isomerase, multifunctional protein resident in the endoplasmic reticulum lumen OS=Komagataella pastoris (strain GS115 / ATCC 20864) GN=PAS_chr4_0844 PE=3 SV=1	gi|193290418|gb|ACF17572.1|	90.74	0	protein disulphide isomerase [Komagataella pastoris] >gi|328353886|emb|CCA40283.1| prolyl 4-hydroxylase, beta polypeptide [Komagataella pastoris CBS 7435]	sp|P17967|PDI_YEAST	31.78	9e-09	Protein disulfide-isomerase OS=Saccharomyces cerevisiae (strain ATCC 204508 / S288c) GN=PDI1 PE=1 SV=2	F2QY05	90.74	0	F2QY05_PICP7 Prolyl 4-hydroxylase, beta polypeptide OS=Pichia pastoris (strain ATCC 76273 / CBS 7435 / CECT 11047 / NRRL Y-11430 / Wegner 21-1) GN=PP7435_Chr4-0107 PE=3 SV=1	MQFNWNIKTVASILSALTLAQASDQEAIAPEDSHVVKLTEATFESFITSNPHVLAEFFAPWCGHCKKLGPELVSAAEILKDNEQVKIAQIDCTEEKELCQGYEIKGYPTLKVFHGEVEVPSDYQGQRQSQSIVSYMLKQSLPPVSEINATKDLDDTIAEAKEPVIVQVLPEDASNLESNTTFYGVADETHLVHWIDIESKPLFGDIDGSTFKSYAEANIPLAYYFYENEEQRAAAADIIKPFAKEQRGKINFVGLDAVKFGKHAKNLNMDEEKLPLFVIHDLVSNKKFGVPQDQELTNKDVTELIEKFIAGEAEPIVKSEPIPEIQEEKVFKLVGKAHDEVVFDESKDVLVKYYAPWCGHCKRMAPAYEELATLYANDEDASSKVVIAKLDHTLNDVDN…
57	tr|C4R3H2|C4R3H2_PICPG	Putative uncharacterized protein OS=Komagataella pastoris (strain GS115 / ATCC 20864) GN=PAS_chr3_0075 PE=4 SV=1	gi|320581505|gb|EFW95725.1|	44.72	5e-112	hypothetical protein HPODL_2578 [Ogataea parapolymorpha DL-1]	sp|Q06315|SKG3_YEAST	35.94	1e-17	Protein SKG3 OS=Saccharomyces cerevisiae (strain ATCC 204508 / S288c) GN=SKG3 PE=1 SV=1	C4R3H2	100	0	C4R3H2_PICPG Putative uncharacterized protein OS=Pichia pastoris (strain GS115 / ATCC 20864) GN=PAS_chr3_0075 PE=4 SV=1	MSIIQQLFRSNRKKQSKKKEQTRKSPQTQANQLHPSDVPTGQHSQNEAVTYKDKEQILRTSLNSSETTSKSASSDVNKRLSDKVSHRRSSSTSARAAYVLPTATLRHSVSPNLNSYFPNGSDLPSIDKLPREMLPIVTLIHAQQARIYVEGLVKVPDNPDLSISNDSLLDLPDSWRIVSSKLSGTELSFWGMNQDGSLATTNDPEDDEVGLFKPIYANIVDAAFSLDVSRLIIKITLSLQRELQLRCANINDLKLFYSSLLLAQFEYQQMQKAFTGALLSAKAVNFSDIKVLLAPENKFVKEEWTTIRFPWLNAKWLRCYISVIPGESVSFPSLKFKDKEKVNKDKPGKIEIYISSRKGKKNLLATIFNGRSCFSIYPEVPEFIDSNSLIRIEGEVLVN…
58	tr|C4R5W4|C4R5W4_PICPG	Putative uncharacterized protein OS=Komagataella pastoris (strain GS115 / ATCC 20864) GN=PAS_chr3_1235 PE=4 SV=1	gi|344231357|gb|EGV63239.1|	45.01	3e-102	hypothetical protein CANTEDRAFT_106719 [Candida tenuis ATCC 10573]	sp|O14283|PRR1_SCHPO	40	6e-26	Transcription factor prr1 OS=Schizosaccharomyces pombe (strain 972 / ATCC 24843) GN=prr1 PE=1 SV=2	C4R5W4	100	0	C4R5W4_PICPG Putative uncharacterized protein OS=Pichia pastoris (strain GS115 / ATCC 20864) GN=PAS_chr3_1235 PE=4 SV=1	MIKVKEDPTSVGHGSTDFVKKLYQMLEDESYRDIVRWTDSGDSFVVLSTNEFTKDILPKHFKHSNFASFVRQLNKYDFHKVKLSNEDKQRMQMLENGEIFWEFKHPLFKRNELEALENIKRKGPIQKKPGDDASELAEKVEFLTRKADDLENELGIVNSKYNTIVESVLHMRKLNDGTMKVLDTLVKCLHNAGIKIPPLEIIAPMPGGVLPPSLGPKFHPGQQPHHQMHQPQPQQQQPQPQQQQQQIQQPQQQQQQQHINFASQTFPAQAQHPLKSISSSADSSYSSLPNLRNPEKHPNPSLLNSTANIVKKPSVPHVDASQISAATPLNAPVETNGDTQRGHLERPEGSPFHVLLVEDDNVCIKLCQKFLMKYGCTVQVVTDGLSAVDVVGKVKFDLV…
59	tr|C4R751|C4R751_PICPG	Essential ATP-dependent RNA helicase of the DEAD-box protein family OS=Komagataella pastoris (strain GS115 / ATCC 20864) GN=PAS_chr4_0201 PE=4 SV=1	gi|223590235|sp|A5DL80.3|DBP2_PICGU	80.74	0	RecName: Full=ATP-dependent RNA helicase DBP2	sp|A3LQW7|DBP2_PICST	81.71	0	ATP-dependent RNA helicase DBP2 OS=Scheffersomyces stipitis (strain ATCC 58785 / CBS 6054 / NBRC 10063 / NRRL Y-11545) GN=DBP2 PE=3 SV=1	C4R751	100	0	C4R751_PICPG Essential ATP-dependent RNA helicase of the DEAD-box protein family OS=Pichia pastoris (strain GS115 / ATCC 20864) GN=PAS_chr4_0201 PE=3 SV=1	MTYNNGGYDNGSYGNGGGYNNGGFNGGFRGGRGGGNYDSYDSFGSNLKVQEWDLDKMPKFEKNFYNEHPDVTARTQEDVEAFRKEHDMNCYGKDIPKPITSFDEAGFPDYVLTAVKAQGFPSPTAIQCQGWPMALGGKDMVGIAATGSGKTLSYCLPAIVHINAQPLLKPGDGPVALVLAPTRELAVQIQKECSKFGSSSRIRNTCVYGGVPKGQQIRDLARGAEIVIATPGRLIDMLETGKTNLRRVTYLVLDEADRMLDMGFEPQIRKIVDQIRPDRQTLMWSATWPKSVQALARDYLHDYIQVNVGSLELAASHNIKQVIEVLSEYEKRDRLTKYLEQASEDKTSKILVFASTKRTCDELTTYLRSDGWPALAIHGDKEQRERDWVLQEFRSGKSP…
60	tr|C4R515|C4R515_PICPG	Putative ribokinase OS=Komagataella pastoris (strain GS115 / ATCC 20864) GN=PAS_chr3_0604 PE=4 SV=1	gi|328353161|emb|CCA39559.1|	100	0	ribokinase [Komagataella pastoris CBS 7435]	sp|O60116|RBSK_SCHPO	35.12	1e-38	Putative ribokinase OS=Schizosaccharomyces pombe (strain 972 / ATCC 24843) GN=SPBC16G5.02c PE=2 SV=1	F2QVY1	100	0	F2QVY1_PICP7 Ribokinase OS=Pichia pastoris (strain ATCC 76273 / CBS 7435 / CECT 11047 / NRRL Y-11430 / Wegner 21-1) GN=RBK1 PE=3 SV=1	MSNSITIIGSLNYDMVTYTYVLPEAGQTVLSNHFECHYGGKGLNQAISAGKLLAPDSQTIVRMVGKIGNDSFGKELKQYLEDNRVSASHVSTEKDVCTGIATIIVEQESGENRILCTPGANGKLILTDNELETVFEDEKDRDYPGFVILQNEQPDPVSCISWIKSHRPNLIITYNPSPFNEEILLDKRIWSCVNVLVVNEGEALTCVKQLNSFSVSEIKDKINSNLVHGYTILAKELNRVLNPESGYSLVVITLGSQGSVYATDIESQYIPSLQVEPSKIVDTTGAGDTFLGALVVKLAQKEPIEEAIRFATAASSLTVQRRGAAESIPQYEDVISLLESH
61	tr|C4QVZ3|C4QVZ3_PICPG	GTPase that associates with nuclear 60S pre-ribosomes, required for export of 60S ribosomal subunits OS=Komagataella pastoris (strain GS115 / ATCC 20864) GN=PAS_chr1-1_0058 PE=4 SV=1	gi|156840958|ref|XP_001643856.1|	60	4e-158	hypothetical protein Kpol_499p26 [Vanderwaltozyma polyspora DSM 70294] >gi|156114483|gb|EDO15998.1| hypothetical protein Kpol_499p26 [Vanderwaltozyma polyspora DSM 70294]	sp|O74791|GRN1_SCHPO	45.73	1e-92	GTPase grn1 OS=Schizosaccharomyces pombe (strain 972 / ATCC 24843) GN=grn1 PE=1 SV=1	C4QVZ3	100	0	C4QVZ3_PICPG GTPase that associates with nuclear 60S pre-ribosomes, required for export of 60S ribosomal subunits OS=Pichia pastoris (strain GS115 / ATCC 20864) GN=PAS_chr1-1_0058 PE=4 SV=1	MRVTKRASKRRSTRMREGLKKKVAAHGRKQRKLEKKDPTWKSRVRKDPGIPASFPYKEAILAEIEQKRREDEEEKLALKEKRRAEAAAARSALPDDENLMDDESDEDNDGANGLAALLQSAQQAAKAYDGTESNDEMEEDDLEVNEYEIDFEEDERLGNEWEKSRKAFDKIFKTVVEASDVILYVLDARDPEGTRSKKIEEAILQSQGKRLIFVLNKIDLVPDNVLKMWLDFLQSSFPTVPLKANGAASTTFNKKMTQAVTSKQLLESLKSYAHKSNLKRAIIVGVVGYPNVGKSSIINALTSRHGGNGKACPVGNQAGVTTSMREVKVDNKLKILDSPGIVFPSSKKSSKESMEAKLALLSAIPSKQIKDPEAAIQLLLKRLAKNTEMADGFKKYYDI…
62	tr|C4QYA7|C4QYA7_PICPG	Putative uncharacterized protein OS=Komagataella pastoris (strain GS115 / ATCC 20864) GN=PAS_chr1-4_0700 PE=4 SV=1	gi|320581661|gb|EFW95880.1|	68.74	2e-166	serine/threonine protein kinase [Ogataea parapolymorpha DL-1]	sp|O14019|HAL4_SCHPO	54.36	6e-122	Serine/threonine-protein kinase hal4 OS=Schizosaccharomyces pombe (strain 972 / ATCC 24843) GN=hal4 PE=1 SV=1	E7R6D2	68.74	1e-165	E7R6D2_PICAD Serine/threonine protein kinase OS=Pichia angusta (strain ATCC 26012 / NRRL Y-7560 / DL-1) GN=HPODL_2163 PE=4 SV=1	MGNTNNNSEPQPHGRPRKSTFSKIGKILGVVHDNDKDNSTAAVKDSKETTPVERISPKFTRASSISSNSGSSRSESRHTTPTASPSVTPVLRGTLPSRQSSLRLPKDSSINKSVSHLQLSALGNEPNGNGHDIKQSPLLPRFKMLEGGNHEHHLRSSKRQEKLSSMLKGLLGAKKLRNESISAVPNILQSVVPEINQLTNTDGKPPTLLSGLLNQVQKGEITAFSSHGQLNQPITAKSVHILEQADSKSFVEKYGTCQEVVGRGTFGVVRVSHKKLNGEKKERLHAVKEFKRKPQESDSKYSKRLTSEFCIASSLQHINIIHTLDLLQDAKGDYCEVMEYCSGGDLYSLIITAGKLEYLEADCFFKQLIRGMEYMHQMGVAHRDLKPENLLITSEGNLK…
63	tr|C4QZX2|C4QZX2_PICPG	Alpha 2 subunit of the 20S proteasome OS=Komagataella pastoris (strain GS115 / ATCC 20864) GN=PAS_chr2-1_0188 PE=4 SV=1	gi|385304421|gb|EIF48439.1|	83.2	1e-121	alpha 2 subunit of the 20s proteasome [Dekkera bruxellensis AWRI1499]	sp|Q8X077|PSA2_NEUCR	74.8	5e-107	Probable proteasome subunit alpha type-2 OS=Neurospora crassa (strain ATCC 24698 / 74-OR23-1A / CBS 708.71 / DSM 1257 / FGSC 987) GN=B14D6.510 PE=3 SV=1	C4QZX2	100	6e-144	C4QZX2_PICPG Alpha 2 subunit of the 20S proteasome OS=Pichia pastoris (strain GS115 / ATCC 20864) GN=PAS_chr2-1_0188 PE=4 SV=1	MADRYSFSLTTFSPSGKLVQIEYALNAVKQGVTSLGIKATNGIVLATEKKSASSLVNSEHQRKIAQITPDLGMTYSGMGPDFRVLADASRKVSHTNYKRIYNENPPTKILVSEVAKLMQEATQSGGVRPYGVSLLVGGYDDNNGFMLYQVDPSGSYFPWKATAIGKNSNAAKTFLEKRWNEELELEDAIHIALLTLKESIEGEINGETVELSVIGNQNDDLLGFKGAEGVHGPRFRTLSPQEINDRLDAL
64	tr|C4R7L1|C4R7L1_PICPG	Phosphoribosyl-5-amino-1-phosphoribosyl-4-imidazolecarboxiamide isomerase OS=Komagataella pastoris (strain GS115 / ATCC 20864) GN=PAS_chr4_0343 PE=3 SV=1	gi|406606316|emb|CCH42307.1|	67.54	5e-102	Imidazole glycerol phosphate synthase subunit hisF [Wickerhamomyces ciferrii]	sp|Q9HFV5|HIS4_CANAX	59.27	4e-85	1-(5-phosphoribosyl)-5-[(5-phosphoribosylamino)methylideneamino] imidazole-4-carboxamide isomerase OS=Candida albicans GN=HIS6 PE=3 SV=1	F2QZI1	100	1e-151	F2QZI1_PICP7 Phosphoribosylformimino-5-aminoimidazole carboxamide ribotide isomerase OS=Pichia pastoris (strain ATCC 76273 / CBS 7435 / CECT 11047 / NRRL Y-11430 / Wegner 21-1) GN=HIS4 PE=3 SV=1	MTVFRGCIDIHSGKVKQIVGGKLVKDDTESDEVETNFVSEQPSSYYAQLYKQNQVHGTHVIKLGSLKANDDAAREALGAWRGGLQIGGGITDSNAQEWIDQGASHVIVTSWLFPEGQFSIERLQHLSSLIGKEKLVVDLSCRRQEIDGSPQWVVAMNKWQTLTSSVLDREFFQLLSQYCDEFLVHAADVEGLCQGIDQELVRKLSEWSDLPVTYAGGARSIQDLETVKHLSNGKVDLTFGSALNIFGGNLVKFEDCVKWNKTQ
65	tr|C4R1Z0|C4R1Z0_PICPG	Putative uncharacterized protein OS=Komagataella pastoris (strain GS115 / ATCC 20864) GN=PAS_chr2-2_0394 PE=4 SV=1	gi|320580961|gb|EFW95183.1|	55.15	6e-103	SPFH domain / Band 7 family protein [Ogataea parapolymorpha DL-1]	sp|O28852|Y1420_ARCFU	34.3	3e-30	Uncharacterized protein AF_1420 OS=Archaeoglobus fulgidus (strain ATCC 49558 / VC-16 / DSM 4304 / JCM 9628 / NBRC 100126) GN=AF_1420 PE=3 SV=1	C4R1Z0	100	0	C4R1Z0_PICPG Putative uncharacterized protein OS=Pichia pastoris (strain GS115 / ATCC 20864) GN=PAS_chr2-2_0394 PE=4 SV=1	MTSNSQESLEIVKPSYNAAAGPTYSKKISTKEDMQRSFAFEWDHPESGAYGSLVDNLGQFFGVLGLVPCCCCSNPYKSVQQGTVGLVTKFGELYKAVDPGLVKINILSEKLHIVSVKIRMIEIPKQTCITKDNVNVDLTSVTYFSIVEPEKAVFNIDNVDGALAERTKTTLRQVVGTRNLQDVIERREELAEAIQEVISQTVQNWGVTCHDILIKDLNLPVTVSHALSMAAEAKRIGESKIITAKAEVESAKLMRKAADILASKPAMQIRYLDAMQQMAKSANSKVIFMPGSGEIERQAGDKVLEEAGQGSSLSNRVTDFVGLQESTN
66	tr|C4QV24|C4QV24_PICPG	Pheromone-regulated protein, predicted to have 5 transmembrane segments OS=Komagataella pastoris (strain GS115 / ATCC 20864) GN=PAS_chr1-3_0044 PE=4 SV=1	gi|406602877|emb|CCH45541.1|	29.14	2e-17	putative membrane protein [Wickerhamomyces ciferrii]	sp|C5E109|PRM10_ZYGRC	45.75	0	Pheromone-regulated membrane protein 10 OS=Zygosaccharomyces rouxii (strain ATCC 2623 / CBS 732 / NBRC 1130 / NCYC 568 / NRRL Y-229) GN=ZYRO0G17116g PE=3 SV=1	C4QV24	100	0	C4QV24_PICPG Pheromone-regulated protein, predicted to have 5 transmembrane segments OS=Pichia pastoris (strain GS115 / ATCC 20864) GN=PAS_chr1-3_0044 PE=4 SV=1	MSDSVGSSRSPSRTDLRSLSSRGNRLSQTMKNLNPKARSRSQSPSGRRLREEFSKNKSYSRDASFSHNRSSSRTEISSPPLLEDSESDDGNTPVLPKFFSGMGEVEASSFVDNQKATDLESRTERSLDRRQVMERELDQDASSIIERDFNVGTGILPTLSNHTDINERPNQKRVVQFYNSSDDDDDVTTEEESEDVNRNRSGTDGGEKEKDSSTGSFNTIDASTIEQQPSLGQRLKRRMSLFRKSDDPEADENYNELEKVASKVTNDSSSSNGLVSRIVNFRSGIGGLIPGATKDQPTKQLDEENGQNTRDVQLENMNTRNLQTEAKTLIDQHDIYNRIPSSTSLITDGDATLYDSKSSVNGSSSFLTPNPEMYLEQDLDSDQYYEDGDVHSVIARPKK…
67	tr|C4R4H4|C4R4H4_PICPG	Putative uncharacterized protein OS=Komagataella pastoris (strain GS115 / ATCC 20864) GN=PAS_chr3_0411 PE=4 SV=1	gi|328353357|emb|CCA39755.1|	100	4e-60	hypothetical protein PP7435_Chr3-0802 [Komagataella pastoris CBS 7435]	-	-	-	-	F2QWH7	100	4e-59	F2QWH7_PICP7 Putative uncharacterized protein OS=Pichia pastoris (strain ATCC 76273 / CBS 7435 / CECT 11047 / NRRL Y-11430 / Wegner 21-1) GN=PP7435_Chr3-0802 PE=4 SV=1	MSDPSRYKKQNMYSELPKRQDESTEALQTVGMRIRKAVADGYQVPPPEPVTTPFGPRRTALPDHLQEPPSLLYGGSTASSLSEWQNDVTLTNKRKFEDYDDSKDFQGPDSDFLTKNRDLQGFQQVYGTLRFDEDF
68	tr|C4R1A1|C4R1A1_PICPG	Putative uncharacterized protein OS=Komagataella pastoris (strain GS115 / ATCC 20864) GN=PAS_chr2-1_0632 PE=4 SV=1	gi|254568890|ref|XP_002491555.1|	100	8e-78	hypothetical protein [Komagataella pastoris GS115] >gi|238031352|emb|CAY69275.1| Hypothetical protein PAS_chr2-1_0632 [Komagataella pastoris GS115]	-	-	-	-	C4R1A1	100	5e-77	C4R1A1_PICPG Putative uncharacterized protein OS=Pichia pastoris (strain GS115 / ATCC 20864) GN=PAS_chr2-1_0632 PE=4 SV=1	MSDKSPQIRKQLFRSISNRISDTEEPANKTPTNHRILSSFAYKSKTTPETASEGNTTDRVLLNQSANELDYIDYDYRIFNTKHPLRWSKIKALEQSETTTNYFFDTESESTDRIHTLNYGLHSSATNDDDDNDDDNDDSDSESNRVLEIIPGLTKALTKQVLD
69	tr|C4QV09|C4QV09_PICPG	Putative uncharacterized protein OS=Komagataella pastoris (strain GS115 / ATCC 20864) GN=PAS_chr1-3_0027 PE=4 SV=1	gi|294655381|ref|XP_002770119.1|	51.16	0	DEHA2B13200p [Debaryomyces hansenii CBS767] >gi|199429914|emb|CAR65488.1| DEHA2B13200p [Debaryomyces hansenii CBS767]	sp|Q12252|PHM7_YEAST	31.13	1e-12	Phosphate metabolism protein 7 OS=Saccharomyces cerevisiae (strain ATCC 204508 / S288c) GN=PHM7 PE=1 SV=1	C4QV09	100	0	C4QV09_PICPG Putative uncharacterized protein OS=Pichia pastoris (strain GS115 / ATCC 20864) GN=PAS_chr1-3_0027 PE=4 SV=1	MSETTTQGSSVSAFVSTLVVNVVIFSIFVSLFIVLKPKQSRIYQPRHVVDTVPGELQVEEQPSGVFGWVSFLWKQPTSFYVEKCGPDGFFFLRYLRVFIIVFTLTGLLIWPILFPINATGGGGQEGLDILSYSNNTYKWRVFAHVFLSWVLFGFCIYTIYKELVYYVSFRHALQVSPRYDSLLSSRTLLLDNVPESLLSEGELRTVFPAANHVWYARDHKELEDVVKERTKLAGTYESTLVKSIKKAVKDRKKLTKKGAALPEPADQFETYYKEGKLPTHSLKFLIGKKVSTLDYAPKRLSELNDELATAQNDWQDAKMVGSVFIEFPTQLELQRAYQAVPYNKELKLSRRVTGVAPDDIIWENLQVGFVARNSKAILAKTVLSLTLIFWAIPVAVVGA…
70	tr|C4QXJ3|C4QXJ3_PICPG	Putative uncharacterized protein OS=Komagataella pastoris (strain GS115 / ATCC 20864) GN=PAS_chr1-4_0138 PE=4 SV=1	gi|150863879|ref|XP_001382504.2|	40.76	2e-174	Protein required for cell viability [Scheffersomyces stipitis CBS 6054] >gi|149385135|gb|ABN64475.2| Protein required for cell viability [Scheffersomyces stipitis CBS 6054]	sp|O42977|YGZ8_SCHPO	26.67	6e-13	Uncharacterized protein C20F10.08c OS=Schizosaccharomyces pombe (strain 972 / ATCC 24843) GN=SPBC20F10.08c PE=2 SV=1	C4QXJ3	100	0	C4QXJ3_PICPG Putative uncharacterized protein OS=Pichia pastoris (strain GS115 / ATCC 20864) GN=PAS_chr1-4_0138 PE=4 SV=1	MSEKKPQVEYKQHKGLHKPEFLGNKPLDLLFKEISELFIDGDGFDAVQSILKKSHKLEELPPKESRYQVVQYLLSLLVQLHTLSNLERHQNASVKKHNLITISMHDMKTFNMLVNFIVIQGIYSCLPPGVGIPLPKRFLKSSQKIKVVKLGLPNGEKLLNMVIGEMLKILEADGDVKDFLMTGTGYSDVLCAIMCLLSYPATSSNLTYQTLFDRVEQLCPTFELIKFYSSLVSSQQPHFKLFVLTRLSNIPLFRNDGVMCLIEYICGLRDEEDIDIEKIEQVTSILLSKPTNISSTEYFKVLGSQLYEILILIDRPVLTSVAGHILEHIYLKNSLIIKDFVFQKIWDNLDPKSTDNEELISEKDLNNTINVIISIAQKAEPMFLIALFSPILIPLWNYL…
71	tr|C4R6S1|C4R6S1_PICPG	Uncharacterized protein OS=Komagataella pastoris (strain GS115 / ATCC 20864) GN=PAS_chr4_0070 PE=4 SV=1	gi|146413332|ref|XP_001482637.1|	29.11	9e-15	hypothetical protein PGUG_05657 [Meyerozyma guilliermondii ATCC 6260]	sp|P53958|BOP3_YEAST	31.76	2e-11	Protein BOP3 OS=Saccharomyces cerevisiae (strain ATCC 204508 / S288c) GN=BOP3 PE=1 SV=1	C4R6S1	100	0	C4R6S1_PICPG Putative uncharacterized protein OS=Pichia pastoris (strain GS115 / ATCC 20864) GN=PAS_chr4_0070 PE=4 SV=1	MQSPSKANINLSGTDPLDGILKTTTDPSNWRFTESSLIQALILKKEQERTKQEYYRVESLNRTLEILRLACHARIPPHLIPTLISGNPGAATQSTMAAAGASASEKVSPKGDEVARSQYKFGNSSQIPMPRGPNLGAVPLKDVPNHQRKLSPARVGRDAVASLGINDPGRVNGIHPRQDISHQKSSSLPPKVSIPELSTVDFHNQENLRNKLINSNGKEQGMVSTHQLIQFHHWTPDKDTEAEITPNKRRRSSLVFESPDSTIADRDEYSFLGETPSKGATSIQRTSSLNPKKFNRQHHTRTRSDTSIIRQIKQEEKNENILNANGVSPDGTSTRSSSISTTASSINFPPTTKGANNRPTPRFPNNILSGT
72	tr|C4QVJ6|C4QVJ6_PICPG	Putative uncharacterized protein OS=Komagataella pastoris (strain GS115 / ATCC 20864) GN=PAS_chr1-3_0205 PE=4 SV=1	gi|410081475|ref|XP_003958317.1|	32.44	2e-15	hypothetical protein KAFR_0G01480 [Kazachstania africana CBS 2517] >gi|372464905|emb|CCF59182.1| hypothetical protein KAFR_0G01480 [Kazachstania africana CBS 2517]	sp|P38277|YBY8_YEAST	28.87	4e-14	Uncharacterized protein YBR138C OS=Saccharomyces cerevisiae (strain ATCC 204508 / S288c) GN=YBR138C PE=1 SV=2	C4QVJ6	100	0	C4QVJ6_PICPG Putative uncharacterized protein OS=Pichia pastoris (strain GS115 / ATCC 20864) GN=PAS_chr1-3_0205 PE=4 SV=1	MRNPEHRSRRLLFKNVANTASTVVTTTLQTPTKEQFDLVLTDKQQRLNDTINARTITPSPKYTLNLNHKPSKLDLIDSSFTSFPLAPPRDNETGQDSTVSSDMDATPEPRYDSPSIKKRILSTYLKELKRNSSRHDEDITLVEDYIPMPKTLGKKRVSIVDFKQRMKRHHTQSTIYDDSGNCHQPSIIPGLFQSSSFASSLTPFGTSINELQKPLHVDKFNETDLKYCVICEKPLYDLSSLIQNCPYKEIVCSDCRANYEVYFKVLEQLEAEEASNGYDSDDSRFFVEEMPPEQSKEYQLIQGLRKIKAMDDLRRVQSLDEIQRRFGEKGNLWEYIKNRLKKQ
73	tr|C4R1K9|C4R1K9_PICPG	Essential light chain for Myo1p, light chain for Myo2p OS=Komagataella pastoris (strain GS115 / ATCC 20864) GN=PAS_chr2-1_0733 PE=4 SV=1	gi|406601305|emb|CCH47043.1|	83.45	2e-62	Calcium-binding protein 1 [Wickerhamomyces ciferrii]	sp|P53141|MLC1_YEAST	45.27	6e-28	Myosin light chain 1 OS=Saccharomyces cerevisiae (strain ATCC 204508 / S288c) GN=MLC1 PE=1 SV=1	C4R1K9	100	6e-77	C4R1K9_PICPG Essential light chain for Myo1p, light chain for Myo2p OS=Pichia pastoris (strain GS115 / ATCC 20864) GN=PAS_chr2-1_0733 PE=4 SV=1	MSQNTKTYKDAFSLFDKKGTGKVSSDSLGDLLRAVGQNPTLAEISNLQEQYLPNNAELDFDTYVKIIDRPDGFKPLGQPEDYIRGLQVFDKNLTGFIGVGELRYVLTSIGEKLTDSEVDELLKGVNVTEEGNVDYVEFVKSILAQ
74	tr|C4R752|C4R752_PICPG	Uncharacterized protein OS=Komagataella pastoris (strain GS115 / ATCC 20864) GN=PAS_chr4_0925 PE=4 SV=1	gi|406607619|emb|CCH41090.1|	76.19	2e-43	DNA-directed RNA polymerase [Wickerhamomyces ciferrii]	sp|Q09177|RPAC2_SCHPO	62.5	3e-34	DNA-directed RNA polymerases I and III subunit RPAC2 OS=Schizosaccharomyces pombe (strain 972 / ATCC 24843) GN=rpc19 PE=2 SV=1	C4R752	100	5e-64	C4R752_PICPG Putative uncharacterized protein OS=Pichia pastoris (strain GS115 / ATCC 20864) GN=PAS_chr4_0925 PE=4 SV=1	MANEENISKSKPEEMDIDEVEQNVEEDVEVQSNKITLLPGASEDGTAASFQILDEDHTLGNSLRYIIIKNPEVEYCGYSIPHPSEAKLNIRIQTYGGMTAVEALRKGLDDLVDICDHVEKKFSDVIAAGDYSTEEP
75	tr|C4QXX6|C4QXX6_PICPG	Putative uncharacterized protein OS=Komagataella pastoris (strain GS115 / ATCC 20864) GN=PAS_chr1-4_0265 PE=4 SV=1	gi|385304591|gb|EIF48603.1|	63.82	3e-89	transcription initiation factor tfiid subunit 14 [Dekkera bruxellensis AWRI1499]	sp|O94436|TAF14_SCHPO	44.72	7e-54	Transcription initiation factor TFIID subunit 14 OS=Schizosaccharomyces pombe (strain 972 / ATCC 24843) GN=tfg3 PE=1 SV=1	C4QXX6	100	3e-139	C4QXX6_PICPG Putative uncharacterized protein OS=Pichia pastoris (strain GS115 / ATCC 20864) GN=PAS_chr1-4_0265 PE=4 SV=1	MSDLKRTVRITTTQNVLKDIPPIEKGFPMRKWSISVSLLNDQGKEIPATIFDKVTYHLHPTFENPVRVFKQPPFKIEEQGWGEFDMKIALTIAEKGGERKISHDLNFLKEKYIVDHVISVPTNKPGLLALLAESGPVPSSEGATTPGLSSVTEKRKTSLVGDVKAKKVKTSSGAVKGGVDLEKLADGLTKLSEDDLLGVVQMVTDNRSPEMNIKNDVDEGEFTMDLYSLPDSLLKSLWEYVKKHADV
76	tr|C4R670|C4R670_PICPG	Putative uncharacterized protein OS=Komagataella pastoris (strain GS115 / ATCC 20864) GN=PAS_chr3_0994 PE=4 SV=1	gi|294655764|ref|XP_457955.2|	49.06	7e-20	DEHA2C06138p [Debaryomyces hansenii CBS767] >gi|218512001|sp|Q6BV14.2|DAD2_DEBHA RecName: Full=DASH complex subunit DAD2; AltName: Full=Outer kinetochore protein DAD2 >gi|199430586|emb|CAG86011.2| DEHA2C06138p [Debaryomyces hansenii CBS767]	sp|Q59ZG8|DAD2_CANAL	34.65	5e-11	DASH complex subunit DAD2 OS=Candida albicans (strain SC5314 / ATCC MYA-2876) GN=DAD2 PE=3 SV=1	C4R670	100	4e-57	C4R670_PICPG Putative uncharacterized protein OS=Pichia pastoris (strain GS115 / ATCC 20864) GN=PAS_chr3_0994 PE=4 SV=1	MDKSPLLLETRIQQKQQELESYKQIKELTSALAVSLSRLEEKLATLTDGTEAVSVVLSNWNHIVKASSLASMGLFKFSEQDYENIDNPPLPETLVRFRLKEEASSSDVENVTPQSQPPSQPQS
77	tr|C4R0W9|C4R0W9_PICPG	Homodimeric Zn2Cys6 zinc finger transcription factor OS=Komagataella pastoris (strain GS115 / ATCC 20864) GN=PAS_chr2-1_0511 PE=4 SV=1	gi|150865992|ref|XP_001385437.2|	33.19	4e-91	WAR1; transcription factor activity [Scheffersomyces stipitis CBS 6054] >gi|149387248|gb|ABN67408.2| WAR1; transcription factor activity [Scheffersomyces stipitis CBS 6054]	sp|Q03631|WAR1_YEAST	44.59	8e-07	Weak acid resistance protein 1 OS=Saccharomyces cerevisiae (strain ATCC 204508 / S288c) GN=WAR1 PE=1 SV=1	C4R0W9	100	0	C4R0W9_PICPG Homodimeric Zn2Cys6 zinc finger transcription factor OS=Pichia pastoris (strain GS115 / ATCC 20864) GN=PAS_chr2-1_0511 PE=4 SV=1	MSNVEDTYHSSSETPEIKSPTLNGTTSDTKGNLSGSALKRRAVACKSCHSLKVKCVPVDVNDPGGPCIRCEKAKRECKIDVSQLRKKKTKKVDKPSTSTTDLEKKVIFLENELRKQKAINSKLGYHPGNTGSIPQVYPINSPQQFGNASVHSDNSSAASQNYIPQQQKVYLNPEGAYQDELNLLDDIYNAVDRQKISEVRSLADTRTSYLENRYSKEKYNVIKLGILTIEEAEERLHVFNTKLHKKFPFVDIPFFASIDEFMNEQPILFITVMSITSMCVSKSVDQKQMYLDQLAIQAITAEILIIGKKTLELLKSLLLLNIWYNTPELFDHRRYHIFNSLCEVMVSDLGLTNLASYFFSGEEGIVKKSQRLSENDTIECRALLLMVFSTSVCTSLFLR…
78	tr|C4R108|C4R108_PICPG	Protein containing SH3-domains, involved in establishing cell polarity and morphogenesis OS=Komagataella pastoris (strain GS115 / ATCC 20864) GN=PAS_chr2-1_0548 PE=4 SV=1	gi|406604107|emb|CCH44416.1|	41.59	1e-87	hypothetical protein BN7_3980 [Wickerhamomyces ciferrii]	sp|P40996|SCD2_SCHPO	35.71	3e-64	Protein scd2/ral3 OS=Schizosaccharomyces pombe (strain 972 / ATCC 24843) GN=scd2 PE=1 SV=1	C4R108	100	0	C4R108_PICPG Protein containing SH3-domains, involved in establishing cell polarity and morphogenesis OS=Pichia pastoris (strain GS115 / ATCC 20864) GN=PAS_chr2-1_0548 PE=4 SV=1	MISFKRSSKDKHSKGPKITKAEPIQVDTSHSEVLDTPKKVIKSLYDYKAQGPGELTFKKGDFFHVIGSEDDPEWLEAYNPVTKAHGMVPVPYFETFFRTGHADLQPQDQAATNPNRQSLSILHAKVLYDFRKERDDELDIDAGDYIIVCAHYDYEWFIAKYINKLGGPGLVPASYVQLIDMKTGQPILRDMKSIVDQEKLPTIEEWKNNNARYRESSKIISSEYNQEGVHQNQQGNHGDEYPPKLSRTGTDLSSQHWLAPTDPYVVSVNVESFYMTNDKFWFLVKATLSNGMVRLLCRFYEDFFNFQQNLLTRFPREAGKQEGHQRIFPYIPGPLSYVNENITAKRRADLDDYFQHLFRLPDYITRSALVSALFEIRSGDKEFKSSDDLTLPNPRVSVL…
79	tr|C4R5D5|C4R5D5_PICPG	Putative uncharacterized protein OS=Komagataella pastoris (strain GS115 / ATCC 20864) GN=PAS_chr3_1213 PE=4 SV=1	gi|50542924|ref|XP_499628.1|	45.16	1e-30	YALI0A00781p [Yarrowia lipolytica] >gi|49645493|emb|CAG83548.1| YALI0A00781p [Yarrowia lipolytica CLIB122]	sp|Q71A37|PHLP3_DICDI	40.16	6e-23	Phosducin-like protein 3 OS=Dictyostelium discoideum GN=phlp3 PE=2 SV=1	C4R5D5	100	4e-96	C4R5D5_PICPG Putative uncharacterized protein OS=Pichia pastoris (strain GS115 / ATCC 20864) GN=PAS_chr3_1213 PE=4 SV=1	MESKYAEKYQDRLILGDDGDEDELFDELEKDIEDQFLAKYRAERIQQLKQEITKIKDHSSNINLNDHGNMKTIDTDDELLKETVDSERVVIHFFNPSFSTCRIMDEKLSIISTKHIGTRFFRIEAHRAPFLVAKLGIKVLPCVVLYYKGLERDRIVGFDRLSNSQTNFELEALEELLLDSGIVERRTVDFSNLRNKVQNKVDQSKSDSESDLDM
80	tr|C4R4S1|C4R4S1_PICPG	Specificity factor required for Rsp5p-dependent ubiquitination and sorting of cargo proteins OS=Komagataella pastoris (strain GS115 / ATCC 20864) GN=PAS_chr3_0508 PE=4 SV=1	gi|320582973|gb|EFW97190.1|	44.89	4e-87	hypothetical protein HPODL_1900 [Ogataea parapolymorpha DL-1]	sp|P32343|SSH4_YEAST	32.08	2e-44	Protein SSH4 OS=Saccharomyces cerevisiae (strain ATCC 204508 / S288c) GN=SSH4 PE=1 SV=2	C4R4S1	100	0	C4R4S1_PICPG Specificity factor required for Rsp5p-dependent ubiquitination and sorting of cargo proteins OS=Pichia pastoris (strain GS115 / ATCC 20864) GN=PAS_chr3_0508 PE=4 SV=1	MYSFDDVNVGNPELDLNIPFVIGLSAILSLLLLLLIIIAVYYTFFCGSSTFGYDLGDNFSIRLPQNFQVDDDKIKLWEKTYFPLLTDEEKDQYLLGKHFFHFNKPNVVPQGTGFGIDAQLSLRDRGINIFYFESYTNHTDLVLDQINHPEKYKRSINEDSASFDEEEIIEQSQKSSLVAKSFPDYGAVTDEGTSTSRNIPVPFYIEDRTDIIFTTDKPHSTTLNFPLPTKNRRKDTVYFEAKLYEFNPANTLISVGLCCKPYPDFRLPGYNPYSIGIESSGHMRLNRPFINDSDTPVLLPQLIQGDVIGIGYKYYPGSVYVTHNGKKIMEVLHDIKLDLYPCIGSTGGRSQVSVNLGQLGFVFIEANVKKLGFCEGDNEGSLGAPPLYLSTKEDVEDTI…
81	sp|C4R3R8|ARGJ_PICPG	Arginine biosynthesis bifunctional protein ArgJ, mitochondrial OS=Komagataella pastoris (strain GS115 / ATCC 20864) GN=PAS_chr3_0176 PE=3 SV=1	gi|448106249|ref|XP_004200699.1|	69.74	3e-163	Piso0_003295 [Millerozyma farinosa CBS 7064] >gi|448109368|ref|XP_004201330.1| Piso0_003295 [Millerozyma farinosa CBS 7064] >gi|359382121|emb|CCE80958.1| Piso0_003295 [Millerozyma farinosa CBS 7064] >gi|359382886|emb|CCE80193.1| Piso0_003295 [Millerozyma farinosa CBS 7064]	sp|A3LWC0|ARGJ_PICST	69.52	1e-161	Arginine biosynthesis bifunctional protein ArgJ, mitochondrial OS=Scheffersomyces stipitis (strain ATCC 58785 / CBS 6054 / NBRC 10063 / NRRL Y-11545) GN=PICST_60752 PE=3 SV=2	H8XAZ1	68.79	1e-159	H8XAZ1_9ASCO Ecm42 ornithine acetyltransferase OS=Candida orthopsilosis GN=CORT_0H01230 PE=4 SV=1	MNNLKLARFFATISKESKYVPNSGSYPLGYKVGAIHCGVKKNSTLDLAVLVSETPASAAAVFTTNKFKAAPVQVSRQILNDKNGKGISSIVVNSGNANAVTGKGGIEDALKMVDTVDSTLKNAPSSTLVMSTGVIGQRLPIDNILKGIPVALKDVGSSHEDWLRCAQGIMTTDTFPKLVSKSFEIDGRKYSLAGLAKGAGMICPNMATLLGFFVTDAPVTPGALSKILTYATDRSFNCISVDGDMSTNDTICAMANGAAGGEEISETSSQFSKIQDEITLFAQQLAQLVVRDGEGATKFITINVQDAQSYADAKKVASSIANSALFKTAMYGKDANWGRILCAVGYADADVNVLKTNVSFIPADGSAELKLLVNGEPEKVDEERASEILELEDLEIRIS…
82	tr|C4R5U2|C4R5U2_PICPG	Putative uncharacterized protein OS=Komagataella pastoris (strain GS115 / ATCC 20864) GN=PAS_chr3_0871 PE=4 SV=1	gi|328352877|emb|CCA39275.1|	100	0	Uncharacterized RNA-binding protein C3H8.09c [Komagataella pastoris CBS 7435]	sp|P52957|AFLR_EMENI	44.23	6e-06	Sterigmatocystin biosynthesis regulatory protein OS=Emericella nidulans (strain FGSC A4 / ATCC 38163 / CBS 112.46 / NRRL 194 / M139) GN=aflR PE=3 SV=2	F2QV47	100	0	F2QV47_PICP7 Uncharacterized RNA-binding protein C3H8.09c OS=Pichia pastoris (strain ATCC 76273 / CBS 7435 / CECT 11047 / NRRL Y-11430 / Wegner 21-1) GN=PP7435_Chr3-0305 PE=4 SV=1	MNKGPGSKGTRSRFGCRNCKRRKIKCDEQKPRCGKCVSGNLPECDYSIQLQWGRGRPYKTQKVLKMDPIPDLFNSREAIYSTSMNSEGSSSTVNTIPDTPTVTIKTEPFQLQIDDAIQKASDQLVKKHDLPIDLNHLGIVSELIQEDSDHLSMSTSDSVNIPSNQSELPFNPNSEESVVEFMEDFDSYAQDLTSSNKLNKSHNYFHEIPLLHNNHNSLHLPSDEHSDAINSFVEDDDEFWNFLSNTFIQNSAYNDNSNSQSNLLQPLDAKPPESAIKLYKKSLQNEFSRLTSMYNVYHKQIPNGILPLPDMLLSVPYYYESFIFFKEVTSSVLVPMPHHLYRENPVEILLPRLAMGNSTVMAILISFAITHKCYMTNTEEPREVVDQLMARILNDLLTF…
83	tr|C4R3Q3|C4R3Q3_PICPG	Component of a membrane-bound complex containing the Tor2p kinase and other proteins OS=Komagataella pastoris (strain GS115 / ATCC 20864) GN=PAS_chr3_0162 PE=4 SV=1	gi|50546621|ref|XP_500780.1|	30.39	3e-31	YALI0B11924p [Yarrowia lipolytica] >gi|49646646|emb|CAG83030.1| YALI0B11924p [Yarrowia lipolytica CLIB122]	sp|Q08236|AVO1_YEAST	37.38	3e-16	Target of rapamycin complex 2 subunit AVO1 OS=Saccharomyces cerevisiae (strain ATCC 204508 / S288c) GN=AVO1 PE=1 SV=1	C4R3Q3	100	0	C4R3Q3_PICPG Component of a membrane-bound complex containing the Tor2p kinase and other proteins OS=Pichia pastoris (strain GS115 / ATCC 20864) GN=PAS_chr3_0162 PE=4 SV=1	MAFPLSHRDAVFYMRRSILAISSVQTSGYDSVLQPLLSDNGNGNDLSVSPPIEVNHSEFSPETSPHNEADSPSTITKEPNGSIGTLKSESTSQNNTSSDEIPDKINTETDKGIETNNSDLEIDSSVDFFSSDDEDSFDEEYSDFPSSIDPELRSVPLTSETTAGTKNLSFAKRRNSNDSFKSRYTHNRSRSKTLGSLIGASSFNTGLTTVSEQLKTSKSFNNLLNANRSDSSIGLEESALTRKTREKYHKPILTSRLTLMMKESPLENYKFVGTGDHMVNLEVYVPSSSRYCDSPLELRINPAFTVVDTIGYILLTLSKLQELKSQSDENPNYWRLHDPDIPSFTLDRTRKVSSYELDEVTLAKVDEKGFQENERITPMAFVFDPVSTEGAPTTDAVPP…
84	tr|C4QVK8|C4QVK8_PICPG	Probable catalytic subunit of a mannosylinositol phosphorylceramide (MIPC) synthase OS=Komagataella pastoris (strain GS115 / ATCC 20864) GN=PAS_chr1-3_0218 PE=4 SV=1	gi|150865346|ref|XP_001384523.2|	64.18	1e-123	hypothetical protein PICST_83423 [Scheffersomyces stipitis CBS 6054] >gi|149386602|gb|ABN66494.2| predicted protein [Scheffersomyces stipitis CBS 6054]	sp|P38287|CSH1_YEAST	56.76	3e-109	Mannosyl phosphorylinositol ceramide synthase CSH1 OS=Saccharomyces cerevisiae (strain ATCC 204508 / S288c) GN=CSH1 PE=1 SV=1	C4QVK8	100	0	C4QVK8_PICPG Probable catalytic subunit of a mannosylinositol phosphorylceramide (MIPC) synthase OS=Pichia pastoris (strain GS115 / ATCC 20864) GN=PAS_chr1-3_0218 PE=4 SV=1	MKTELKILIWAHIALVLFLCYETFDLMTLLYDDTFKDSLLDSDLNSDISSRPQLIPKIIHQTYKTNDIPEIWQDGQKKCQELHPDYKYIMWTDEMARNFISEEYPWFLKTFDSYKYNIERADSIRYFVLNHFGGIYIDLDDGCARRLDPLLSVPAFVRKTTPSGISNDVMGSVPRHPFFIKTIKSLESYNRNWLVPYITIMYSTGPLFLSVIWKQYKRWGVPESGVVRILQPADYKSGPNAFFNITEGSSWHLGDAKFIKSLADHIGTAVIGGFLIAIAILSVEFAIYLSLVALANSRAMKKCISFIKDIPSRFSRDSEIDENKVNNHIYKIALLKRRNRKDSNLPVVHIDVADDIEKQIMNQPM
85	tr|C4R0V9|C4R0V9_PICPG	Thiol-specific peroxiredoxin, reduces hydroperoxides to protect against oxidative damage OS=Komagataella pastoris (strain GS115 / ATCC 20864) GN=PAS_chr2-1_0502 PE=4 SV=1	gi|328352077|emb|CCA38476.1|	100	1e-89	hypothetical protein PP7435_Chr2-0792 [Komagataella pastoris CBS 7435]	sp|Q9GLW7|PRDX5_CHLAE	36.31	6e-24	Peroxiredoxin-5, mitochondrial OS=Chlorocebus aethiops GN=PRDX5 PE=2 SV=1	F2QSU8	100	7e-89	F2QSU8_PICP7 Putative uncharacterized protein OS=Pichia pastoris (strain ATCC 76273 / CBS 7435 / CECT 11047 / NRRL Y-11430 / Wegner 21-1) GN=PP7435_Chr2-0792 PE=4 SV=1	MLRRYFSSNSARMVQVGQSLPKTTLFVKDPSDQFESGSIEPNSVIVTVPAAFSPTCSDTHVPGYLTRLKDLKSKNINHLYVVSVNDPFVTNAWKKTLLKSFSIDKTEVPVTFLADPKGDFIHGLDLDFDSAAVFGNNRSKRSALIIGSDGKVAKDFVEPDNTGLKVSAVDSVLKAL
86	tr|C4R0S3|C4R0S3_PICPG	Putative uncharacterized protein OS=Komagataella pastoris (strain GS115 / ATCC 20864) GN=PAS_chr2-1_0849 PE=4 SV=1	gi|344304545|gb|EGW34777.1|	53.42	1e-103	hypothetical protein SPAPADRAFT_132884 [Spathaspora passalidarum NRRL Y-27907]	sp|O13754|CNS1_SCHPO	36.57	4e-49	Hsp70/Hsp90 co-chaperone cns1 OS=Schizosaccharomyces pombe (strain 972 / ATCC 24843) GN=cns1 PE=2 SV=1	C4R0S3	100	0	C4R0S3_PICPG Putative uncharacterized protein OS=Pichia pastoris (strain GS115 / ATCC 20864) GN=PAS_chr2-1_0849 PE=4 SV=1	MESSSEWDKRRYVPQKGDPALPPQLADYSSKTTEEVMKDINRLPLFMTELDETDGEGGENEGLEALKALAYEGEPDEVASNFKNQGNDCYKSKQYQDAVQYYTKALEVKCDDAAINASLYLNRAACNLELKNYRRCINDCKLALLLTPDNVKAYYRSAKAYLALGKLDEASELVDFALKQQEEHEVKQDTKALEILGTQIKHQKEKLEEQERQRNERENAKKAKEAALAVALTLRGYTIIHTKEPFGILQDKKITLEAETDVESQMIFPGMVLYPTLDEWDFVEQISELNTPKEIIGMLMDRPPEYFAQPGHGNFQPKNLQAYMQTQGGGLVKVGKNLSFKEILSSKQPIIPLMDNSLRIYVVPKQDGDFLSQWNKTKALSERM
87	tr|C4R4L3|C4R4L3_PICPG	Sensor of mitochondrial dysfunction OS=Komagataella pastoris (strain GS115 / ATCC 20864) GN=PAS_chr3_0452 PE=4 SV=1	gi|320582407|gb|EFW96624.1|	63.99	0	Sensor of mitochondrial dysfunction [Ogataea parapolymorpha DL-1]	sp|Q8RF47|AROB_FUSNN	26.34	1e-08	Bifunctional 3-dehydroquinate synthase/phosphatase OS=Fusobacterium nucleatum subsp. nucleatum (strain ATCC 25586 / CIP 101130 / JCM 8532 / LMG 13131) GN=aroB PE=3 SV=1	C4R4L3	100	0	C4R4L3_PICPG Sensor of mitochondrial dysfunction OS=Pichia pastoris (strain GS115 / ATCC 20864) GN=PAS_chr3_0452 PE=4 SV=1	MSTVELQANEAEIVARSLVAIVDIGSNGIRFSVSSTASHHARIMPCVFKDRLGISLFDAQLDKGSASSISTRKPIPQEAITEICLAMKRFQLICEDFGVSNDNVKIVATEATREAPNSKEFRDAIAKTTGWEVELLSKEDEGRCGAFGVASSFHNISGIFMDVGGGSTQLSWVSTVNGDVRLAEYPISLPYGAAALTQRLLYEDEREVYEEVRQAYELALEKIKIPTELIEEAEKNGGFNLYTCGGGFRGVGHLLLHEDPNYPIQTIINGYTTGFKKVELLANYLLLKKEVPNFSEGSPKIFRVSERRKQQLPAVGLLMSAAFQVLPKIRTVSFSEGGVREGVLYSRISPSIRSEDPLLTATRPYAPLLSEQYRKLLLGALPEEVPSEITQTIVPALCN…
88	tr|C4QVZ8|C4QVZ8_PICPG	Apyrase with wide substrate specificity OS=Komagataella pastoris (strain GS115 / ATCC 20864) GN=PAS_chr1-1_0063 PE=3 SV=1	gi|320582590|gb|EFW96807.1|	56.48	4e-171	Apyrase [Ogataea parapolymorpha DL-1]	sp|Q9USP2|YND1_SCHPO	39	1e-92	Golgi apyrase OS=Schizosaccharomyces pombe (strain 972 / ATCC 24843) GN=ynd1 PE=2 SV=1	C4QVZ8	100	0	C4QVZ8_PICPG Apyrase with wide substrate specificity OS=Pichia pastoris (strain GS115 / ATCC 20864) GN=PAS_chr1-1_0063 PE=3 SV=1	MVQENYGIIVDSGSSGSRLQVYKWQDPNELRVNTDDESILKSVPRMEQEESWPMKVSPGMSSFADDMDDLWDDHFKPLIKHAQSIIPESKHEETPIFVYATAGMRLVSEKERNKMFKTVCKSIRKHSKFILNNCDDHVKLIDGETEGIYGWLGLNYLLRQFDNYYPDRHSHSSFGFMDMGGASTQIAFFPSNETEVERHSDDMFSVTLKNVNGDVQEWPVFVSSWLGFGANQARKRYLKSLAKTLVDDVDYDPDGDGIIQLNDVCSPRGLKLQEKYDGKVYQIQGTGDYASCMKSIYPLLLKHLPCQGYPCLFNGVHAPMIDFQRDKFVGISEYWYTANDVFQMGGEYNFMLFNEKVINFCSSSWEEIERNYKENLYGENINLELLQDSCFKASWVINV…
89	tr|C4R8G9|C4R8G9_PICPG	Transcription cofactor, forms complexes with DNA-binding proteins Swi4p and Mbp1p OS=Komagataella pastoris (strain GS115 / ATCC 20864) GN=PAS_chr4_0634 PE=4 SV=1	gi|406604686|emb|CCH43882.1|	40.59	2e-132	putative regulatory protein [Wickerhamomyces ciferrii]	sp|P40418|SWI6_KLULA	33.95	3e-73	Regulatory protein SWI6 OS=Kluyveromyces lactis (strain ATCC 8585 / CBS 2359 / DSM 70799 / NBRC 1267 / NRRL Y-1140 / WM37) GN=SWI6 PE=4 SV=1	C4R8G9	100	0	C4R8G9_PICPG Transcription cofactor, forms complexes with DNA-binding proteins Swi4p and Mbp1p OS=Pichia pastoris (strain GS115 / ATCC 20864) GN=PAS_chr4_0634 PE=4 SV=1	MTTNDQSTQPLQITSITRIPDNSGKFFEVTLDPSLRLYVSEPLSLKVSSFSKLVKLHGSTGKNLGEQIRAVIETGPFETVDTENELLRGKWIGKDRCLELSKSFRVDDIIDPLLNKIETELSKDIPQVATASNQSDQPSFYTAVFNGGTDNTSSNINNNNTNSPVMTRAFSTLTENDNVHDVSMDLADQSLTTPVKRAKTNIDPSSLPEGAQFTFDINAPNPDAPYALKPISETNNPRGYDLQKSKSVIMSIFLSKDTEVSLIDIVGNDPHYLDELCIDVPFDDLGQTALHWAATLGRTYLIRELVKHKANRLRGNVEGETALVHSILVTNSFDAGNFSEILDLLYPAITIFDYQGRTILHHIALTSGIKGRSSASKYYLSTLLEWIVRKGALLPGQQN…
90	tr|C4R0N6|C4R0N6_PICPG	Putative uncharacterized protein OS=Komagataella pastoris (strain GS115 / ATCC 20864) GN=PAS_chr2-1_0845 PE=4 SV=1	gi|320581076|gb|EFW95298.1|	56.06	0	RNA Pol II CTD phosphatase component, putative [Ogataea parapolymorpha DL-1]	sp|Q9P376|FCP1_SCHPO	44.32	1e-125	RNA polymerase II subunit A C-terminal domain phosphatase OS=Schizosaccharomyces pombe (strain 972 / ATCC 24843) GN=fcp1 PE=1 SV=1	C4R0N6	100	0	C4R0N6_PICPG Putative uncharacterized protein OS=Pichia pastoris (strain GS115 / ATCC 20864) GN=PAS_chr2-1_0845 PE=4 SV=1	MNNIIELRLPSSVPFPVHITGIAIKEGDELGKHNTVLKYKYSEFRDVTEDRNEYDEDYSYKPPKKEKLELIGSYECPVDGIVKDVLVSIGDVVENKESVIATVIEPCSHSVQYGGLCALCGSAVEGNDYTGFSYDKQAPVVMSHGSADLKISLTEAEKIEQTSSKRLLKEKKLSLVVDLDQTVIHATVDPTVGEWMKDPNNANYPAVKDVRSFSLKEEVILPENYVGQKPPATVCWYYVKLRPHLREFLEHVSERYELHIYTMATRQYAKEIAKIIDPDEKYFGDRILSRDESGSLTQKSLQRLFPVDTSMVVVIDDRGDVWNWSSNLIKVVPYDFFVGIGDINSSFLPRQHALLGPSKRRKSLASLEDQINAEKDLRDQSFQIDPEEQDKELSEELVV…
91	tr|C4R6F4|C4R6F4_PICPG	Glycerol proton symporter of the plasma membrane OS=Komagataella pastoris (strain GS115 / ATCC 20864) GN=PAS_chr3_1076 PE=3 SV=1	gi|254572469|ref|XP_002493344.1|	72.98	0	Glycerol proton symporter of the plasma membrane, subject to glucose-induced inactivation [Komagataella pastoris GS115] >gi|238033142|emb|CAY71165.1| Glycerol proton symporter of the plasma membrane, subject to glucose-induced inactivation [Komagataella pastoris GS115] >gi|328352637|emb|CCA39035.1| Hexose transporter 2 [Komagataella pastoris CBS 7435]	sp|P39932|STL1_YEAST	29.24	3e-52	Sugar transporter STL1 OS=Saccharomyces cerevisiae (strain ATCC 204508 / S288c) GN=STL1 PE=1 SV=2	C4R6F4	100	0	C4R6F4_PICPG Glycerol proton symporter of the plasma membrane OS=Pichia pastoris (strain GS115 / ATCC 20864) GN=PAS_chr3_1076 PE=3 SV=1	MPSSKQYLPLNDRSWRIEARSTVEPSTEPVGQRSDEMQMETQAIELTSLDSAQLSRVSVHKTSQLEEDDFDSVLNDTDPEERLLTQDPVNGNMSTNGGSNFNENLLESRGKLKGQLLLYFTSFLVSLGVFLFGYDQGVMSGIITGKYFKQQFNNPSSAMIGTTVAILEIGAFFSSLTVGRVGDIIGRRRTIRYGAFIFVVGGLLQTAASNLKVLIAGRIISGIGVGLLSTIVPMYQAEISPSHNRGKLACAQFTGNIFGYASSIWVDYGCSFIENNLSWRIPLFIQCVIGSLLAGGSYIIVETPRWLLHKDRDIEGLVVIADLYTNGETDHHRARKEFDSIKSSILEARAIGEKRYIDLFTVYPKRLFMATSALAFAQFNGINIISYYAPLVFEQAGWI…
92	tr|C4R1R7|C4R1R7_PICPG	Protein component of the small (40S) ribosomal subunit OS=Komagataella pastoris (strain GS115 / ATCC 20864) GN=PAS_chr2-1_0783 PE=3 SV=1	gi|344233630|gb|EGV65502.1|	90.28	1e-72	40S ribosomal protein S18 [Candida tenuis ATCC 10573]	sp|P0CX55|RS18A_YEAST	86.62	9e-69	40S ribosomal protein S18-A OS=Saccharomyces cerevisiae (strain ATCC 204508 / S288c) GN=RPS18A PE=1 SV=1	C4R1R7	100	5e-85	C4R1R7_PICPG Protein component of the small (40S) ribosomal subunit OS=Pichia pastoris (strain GS115 / ATCC 20864) GN=PAS_chr2-1_0783 PE=3 SV=1	MANSSLVVQEANSFQHILRLLNTNVDGRIKIMYALTTIRGVGRRYSNLVCKKADVDLNKRAGELTQEELERVVTIMQNPTQYKIPAWFLNRQRDTVDGKDYHTLANSLESKYRDDIERLKKIRAHRGIRHAWGLKVRGQHTKTTSRGKFIGRN
93	tr|C4R520|C4R520_PICPG	Beta (RNA 5~-triphosphatase) subunit of the mRNA capping enzyme OS=Komagataella pastoris (strain GS115 / ATCC 20864) GN=PAS_chr3_0609 PE=4 SV=1	gi|406604079|emb|CCH44430.1|	34.15	3e-38	mRNA-capping enzyme subunit beta [Wickerhamomyces ciferrii]	sp|O93803|CET1_CANAL	30.38	8e-31	mRNA-capping enzyme subunit beta OS=Candida albicans (strain SC5314 / ATCC MYA-2876) GN=CET1 PE=3 SV=2	C4R520	100	0	C4R520_PICPG Beta (RNA 5'-triphosphatase) subunit of the mRNA capping enzyme OS=Pichia pastoris (strain GS115 / ATCC 20864) GN=PAS_chr3_0609 PE=4 SV=1	MNLVDLDNPADGLSEQPRERTESVISTKSRVSVTDLINPTKSSELPALKSRNSVLDLCNPKDVDISSSSTPDLSRRVSETSNGEITVAKPKVTEAIQNANSDTSNYTKKSKPRRYKVKPVWARDFVPKVNLKVQNERRTQDNHSKAFSNLVNNGPTTSSSRFSTFTGVIPYDDLTRSVTTWLYANLNSLSEKHPNLEDILELEIKVGEVVSKATDKRIQLPVITETTLNNNFFLQECYFNINLEPVDHQSVEDFFKQLLKESKVTALRTDTIDRFFSHTGARGKKTRLRVTQDTTTKRGDIVIEKDKKSSLVIHLPKCRYDLKLTIALELPQNIPKDELIPEGSFSRRKHRTSYIHKPSATQVDLTKVYEGTSKQENFEMELEIDSKQLLDAFKGIGGN…
94	tr|C4R2E3|C4R2E3_PICPG	Beta~ regulatory subunit of casein kinase 2, a Ser/Thr protein kinase OS=Komagataella pastoris (strain GS115 / ATCC 20864) GN=PAS_chr2-2_0247 PE=4 SV=1	gi|328351558|emb|CCA37957.1|	93.99	2e-111	Casein kinase II subunit beta [Komagataella pastoris CBS 7435]	sp|Q8TG11|CSK2C_NEUCR	47.03	6e-54	Casein kinase II subunit beta-2 OS=Neurospora crassa (strain ATCC 24698 / 74-OR23-1A / CBS 708.71 / DSM 1257 / FGSC 987) GN=ckb-2 PE=2 SV=1	F2QRC9	93.99	1e-110	F2QRC9_PICP7 Casein kinase II subunit beta OS=Pichia pastoris (strain ATCC 76273 / CBS 7435 / CECT 11047 / NRRL Y-11430 / Wegner 21-1) GN=CKB2 PE=4 SV=1	MDKDDSGSDYTEYWIDWFLGMKGNEYFCDIDPEYIRDRLTTLIDIITDVSVIDDSLPEKKRREIEDDCKFLYSLIHSRYILTIKGLSQMYEKYTDSDFGYCPREFCRLQPLLPVGLSDIPNLSTVKLYCPNCEDIYNPKSVRHSRLDGAFFGTSFPAMFFQTYPELIPTHSLNIYTPKMFGFHVHQSAQLTRWRLFQREKQMKELESQDIDIGTSTPGGYK
95	tr|C4R884|C4R884_PICPG	Uncharacterized protein OS=Komagataella pastoris (strain GS115 / ATCC 20864) GN=PAS_chr4_0549 PE=4 SV=1	gi|294655241|ref|XP_457344.2|	40.05	9e-55	DEHA2B08932p [Debaryomyces hansenii CBS767] >gi|199429798|emb|CAG85348.2| DEHA2B08932p [Debaryomyces hansenii CBS767]	sp|P06180|HIBN_XENLA	26.15	5e-10	Histone-binding protein N1/N2 OS=Xenopus laevis PE=1 SV=3	C4R884	100	0	C4R884_PICPG Putative uncharacterized protein OS=Pichia pastoris (strain GS115 / ATCC 20864) GN=PAS_chr4_0549 PE=4 SV=1	MALSNEVEALVNQGVKLLASKKYDDAAEKFSNACELHLQETGRDDAGLLFLYGKALFENAVSKSEILGGQSEEQEEEKPQQDDEANEVGKDGTGNFSFSEDVPLAEADEDQVVAAEEEAEDEVQQEGPKDTKHDGNQQSASEEHEENENVPKEDSEFDIAWDVLDSARGLFEEQLKQHPQTVPDVPPLKGVRDEPKDQITKIKKNLADVYDFLGQVSLETENFAQASIDFANCLKYRKELYPAYSQLISESHYMISLALEFTKEEGANEEETLKLEEKARLQAVEHMKQAISCIKQRYSLPETTSKDENLLQDMEQRLQELERDPLKELEQQKMDILKGILGQATSNSSSEKEQDANKPVNDLTGMVRKRKANVKNSPNKRTN
96	tr|C4QX37|C4QX37_PICPG	Mitochondrial peroxiredoxin (1-Cys Prx) with thioredoxin peroxidase activity OS=Komagataella pastoris (strain GS115 / ATCC 20864) GN=PAS_chr1-1_0433 PE=4 SV=1	gi|257167989|gb|ACV49768.1|	85.84	4e-112	putative peroxiredoxin [Ogataea angusta]	sp|Q54SE2|PRDXL_DICDI	49.31	3e-56	Peroxiredoxin-like protein DDB_G0282517, mitochondrial OS=Dictyostelium discoideum GN=DDB_G0282517 PE=3 SV=1	C4QX37	100	8e-128	C4QX37_PICPG Mitochondrial peroxiredoxin (1-Cys Prx) with thioredoxin peroxidase activity OS=Pichia pastoris (strain GS115 / ATCC 20864) GN=PAS_chr1-1_0433 PE=4 SV=1	MSIPKPEGSTLRLGSTAPDFKAETSRGPISFHDFIGDSWVVLFSHPDDFTPVCTTELGAFAKLQPEFEKRGVKLIGLSANTTDSHQAWIKDIDEVTGSHLTFPIIADPERKIALAYDMIDFQDASNVDDKGVQFTIRSVFIIDPKKKVRLILSYPASTGRNTAEVLRVIDSLQTGDRNRVTTPINWVPGDDVIVHPSVTNEEAKSLFPQFRVIKPYLRLTPLDPSK
97	tr|C4R7T6|C4R7T6_PICPG	Ribosomal stalk protein P1 alpha OS=Komagataella pastoris (strain GS115 / ATCC 20864) GN=PAS_chr4_0412 PE=3 SV=1	gi|344304561|gb|EGW34793.1|	75	6e-18	hypothetical protein SPAPADRAFT_57867 [Spathaspora passalidarum NRRL Y-27907]	sp|P05318|RLA1_YEAST	71.67	6e-17	60S acidic ribosomal protein P1-alpha OS=Saccharomyces cerevisiae (strain ATCC 204508 / S288c) GN=RPP1A PE=1 SV=4	C4R7T6	100	3e-24	C4R7T6_PICPG Ribosomal stalk protein P1 alpha OS=Pichia pastoris (strain GS115 / ATCC 20864) GN=PAS_chr4_0412 PE=4 SV=1	MATETALSYAALILADSEIEISSDNLLALTTKADVKVDKIYADLFSKALDGKNLKDLFFNISSAPASGAAAGGAAASSADAEEAAEEKEEEAKEESDDDMGFGLFD
98	tr|C4R5W3|C4R5W3_PICPG	Protein kinase involved in transcriptional activation of osmostress-responsive genes OS=Komagataella pastoris (strain GS115 / ATCC 20864) GN=PAS_chr3_0893 PE=4 SV=1	gi|320580087|gb|EFW94310.1|	65.58	0	serine/threonine-protein kinase [Ogataea parapolymorpha DL-1]	sp|P50530|SCK1_SCHPO	59.52	1e-172	Serine/threonine-protein kinase sck1 OS=Schizosaccharomyces pombe (strain 972 / ATCC 24843) GN=sck1 PE=1 SV=2	C4R5W3	100	0	C4R5W3_PICPG Protein kinase involved in transcriptional activation of osmostress-responsive genes OS=Pichia pastoris (strain GS115 / ATCC 20864) GN=PAS_chr3_0893 PE=4 SV=1	MSDFAKNLFGFGKLPAQKYDQGSKVESNGNPITQFPNILQTPIPTTAVSKGESIYGTTTTLNTDLCKKYGEVKSNASPSPAPITKESLEKAKPCKPPVSLEAKETSAGTATDIPRGKLRVSIEEAQCLNISPTSPSLPYVVCTFESTEFITHGPESISNGNANTAKPVYHRQSSSKLTSLAKLNSSSHLDTSTEDNCNPIWHHQATFDVIGASSELDISVYDEYRDGLFLGHVRILPKTIVHNTTSEKWLDLHPRVVGETVTGKIKVKLEYFDVTKRQYGPEDFEVLRLLGKGTFGQVYQVRKKDTKRIYAMKVLSKKVIVRKKEIAHTIGERDILVTTASTASPFIVGLKFSFQTPSDLYLVTDYMSGGELFWHLQKEGRFSEERAKFYIAELVLSLE…
99	tr|C4R1U0|C4R1U0_PICPG	Protein with ubiquitin-like N terminus, recognizes and binds damaged DNA (With Rad4p) OS=Komagataella pastoris (strain GS115 / ATCC 20864) GN=PAS_chr2-2_0445 PE=4 SV=1	gi|320583701|gb|EFW97914.1|	49.44	5e-76	Rad23p [Ogataea parapolymorpha DL-1]	sp|P32628|RAD23_YEAST	34.99	8e-50	UV excision repair protein RAD23 OS=Saccharomyces cerevisiae (strain ATCC 204508 / S288c) GN=RAD23 PE=1 SV=1	C4R1U0	100	2e-159	C4R1U0_PICPG Protein with ubiquitin-like N terminus, recognizes and binds damaged DNA (With Rad4p) OS=Pichia pastoris (strain GS115 / ATCC 20864) GN=PAS_chr2-2_0445 PE=4 SV=1	MKIVFKDLKKEKVILDVDPTDTILSAKEKLATVKNSDASKIKFVYSGKVLQDDKDFDAFKVKENDVIIFMLPSVFKKEEPKNLENRIDKTSTESSKTTTIAAPGIAVPPVPVNTSGSFNASTFAVGNDRENAIRNIMEMGYDRSQVEAALRAAFNNPDRAVEYLLTGLPVNNEEPIAGSRSAPNDGRSQPVSSTGVESTSTETAPGTDLFEAAAVASSGQQQRENTQRDDLMQIGELIQNNPEMVEPFLQQIASSNPQLAELIQQNPEEFMRALMEGDNGEGELEDEGVQIQVAPEEEAAINRLCELGFDRNLVVQVYFACDKNEEMTADLLFSEHID
100	tr|C4R780|C4R780_PICPG	P-loop ATPase with similarity to human OLA1 and bacterial YchF OS=Komagataella pastoris (strain GS115 / ATCC 20864) GN=PAS_chr4_0226 PE=3 SV=1	gi|49642359|emb|CAH00321.1|	83.25	0	KLLA0D03608p [Kluyveromyces lactis]	sp|O13998|YEI3_SCHPO	61.13	5e-137	Uncharacterized GTP-binding protein C27E2.03c OS=Schizosaccharomyces pombe (strain 972 / ATCC 24843) GN=SPAC27E2.03c PE=1 SV=1	C4R780	100	0	C4R780_PICPG P-loop ATPase with similarity to human OLA1 and bacterial YchF OS=Pichia pastoris (strain GS115 / ATCC 20864) GN=PAS_chr4_0226 PE=4 SV=1	MPPKKHIEEKKVLLGRPGNNLKSGIVGLANVGKSTFFQAITRSPLGNPANYPFATIDPEEARVIVPSPRLDKLTEVVKPKAKIPAFITVYDIAGLTKGASAGEGLGNAFLSHIRAVDAVFQVVRCFDDAEIIHIEGDVNPVRDLEIISNELRLKDIEFAQKHLEAVEKITKRGGQSLEVKQKRDEAEFVKKLIALLEDGQRVANQNWGPKEVEIINSMQLLTAKPSIYLINLSEKDYIRKKNKHLLPIKQWVDKYSPGDVIIPFSVCLEEKLSQMETDEEREEELKRLGTTSALPKIITIMRKTLGLISYFTCGPQEVREWTIREGTKAPQAAGVIHNDLMNTFILAQVQKYEDLIEYGDEAAVKAAGKLQQKGKDYVVEDGDIIYFRAGAGKN
101	tr|C4QWH8|C4QWH8_PICPG	Subunit of the nuclear pore complex (NPC) that is localized to both sides of the pore OS=Komagataella pastoris (strain GS115 / ATCC 20864) GN=PAS_chr1-1_0232 PE=4 SV=1	gi|328350295|emb|CCA36695.1|	92.71	0	Nuclear pore complex protein Nup98-Nup96 Contains: RecName: Full=Nuclear pore complex protein Nup98; Contains: RecName: Full=Nuclear pore complex protein Nup96 [Komagataella pastoris CBS 7435]	sp|Q02630|NU116_YEAST	43.75	8e-06	Nucleoporin NUP116/NSP116 OS=Saccharomyces cerevisiae (strain ATCC 204508 / S288c) GN=NUP116 PE=1 SV=2	F2QNV3	92.71	0	F2QNV3_PICP7 Nuclear pore complex protein Nup98 OS=Pichia pastoris (strain ATCC 76273 / CBS 7435 / CECT 11047 / NRRL Y-11430 / Wegner 21-1) GN=PP7435_Chr1-0545 PE=4 SV=1	MFNRSSSAGFGSNISSTSGTLSQQQPPTVPFKPFIEKAPNTGTLEYQSISCMPEYRNWSFEEIRLNDYQLNRRFATQNMSSGFSFGANANTQSANTSPFGQNKTGFGTNTSPFGATNTSNTGGGMFGSNMNANSSFGAANNNPTGAFGATNTSPFGSAANNTNTGGGIFGASSNTPFASTNTNTNTNAFGASSGFGGFGANNTNSSSTGAFGATNNASNTGGLFGQNKPAGGGIFGAPASTNTGFGATNTSNAFGTNTGGGGIFGQNKPAGTTGGGLFGSNTTNTSNTGGLFGANSNTTSNTGGIFGQNKPSGGIFGAQPTNTNTGFGASQNTGAFGATNNTGSGGMFGQSTQNNFTSGSGGGIFGASNVSNTGNSAFGASNNTGAFGSTGSTGGIFGQ…
102	tr|C4R400|C4R400_PICPG	Putative uncharacterized protein OS=Komagataella pastoris (strain GS115 / ATCC 20864) GN=PAS_chr3_0249 PE=4 SV=1	gi|328353521|emb|CCA39919.1|	100	2e-70	Coupling of ubiquitin conjugation to ER degradation protein 1 [Komagataella pastoris CBS 7435]	-	-	-	-	F2QWZ1	100	2e-69	F2QWZ1_PICP7 Coupling of ubiquitin conjugation to ER degradation protein 1 OS=Pichia pastoris (strain ATCC 76273 / CBS 7435 / CECT 11047 / NRRL Y-11430 / Wegner 21-1) GN=PP7435_Chr3-0973 PE=4 SV=1	MVDNSTIAFAVSLVAAFVFLRVFVRPPELIESRDAELKIKEAIESRKRTATTADSKRDVSEGMVEVVKTVVPQAKDADVREVLNKTRSVERAVELLLEQVREAKPEKSGMKEAEQKPEPVKLQNPGWADTKEERARNMELKRKQMIEQARKRCQSQG
103	tr|C4QVZ0|C4QVZ0_PICPG	Protein that interacts with Cdc48p and Npl4p, involved in recognition of polyubiquitinated proteins OS=Komagataella pastoris (strain GS115 / ATCC 20864) GN=PAS_chr1-1_0055 PE=4 SV=1	gi|320581812|gb|EFW96031.1|	36.57	2e-107	ubiquitin fusion degradation protein (Ufd1), putative [Ogataea parapolymorpha DL-1]	sp|Q19584|UFD1_CAEEL	31.36	2e-10	Ubiquitin fusion degradation protein 1 homolog OS=Caenorhabditis elegans GN=ufd-1 PE=3 SV=1	C4QVZ0	100	0	C4QVZ0_PICPG Protein that interacts with Cdc48p and Npl4p, involved in recognition of polyubiquitinated proteins OS=Pichia pastoris (strain GS115 / ATCC 20864) GN=PAS_chr1-1_0055 PE=4 SV=1	MSEEYSIYEHLEPELLKDADGNVVKYSDRVALPPSILESLVNQQQRLSIASLPHPLIFRLQAEKSNSAVNSFVGVKEFTSQEGTILLPEFIYDKLVSPDNNDSTINITLASDIPKGTSIALKPLELYPEIKDWKYFLEAKLIKSYTTLSTNDTVCISEKDKVYKLLVEQAEPTSAICLIDTDIDLSIVPLDDEMAREMSNQQDTETVLQYGTNAVTIADTEHSHAYKLQLDNSNDLCLSLSINSQDVNLVDLLISNNQFISKDSLQWSTIPFNENSNINKNDGTISICIPKTDHWIEGKEFVYILPIVWSEGESFKSQLSISRIAEAHVTTSSLQETLKADEAKCSNCGKHVPKQSISLHENFCHRNNIKCSCGQLFLKKIPDTHWHCQNDAYFGATIE…
104	tr|C4R1M9|C4R1M9_PICPG	Cystathionine gamma-synthase, converts cysteine into cystathionine OS=Komagataella pastoris (strain GS115 / ATCC 20864) GN=PAS_chr2-1_0752 PE=3 SV=1	gi|406604187|emb|CCH44410.1|	60.52	0	putative cystathionine gamma-synthase [Wickerhamomyces ciferrii]	sp|P47164|MET7_YEAST	45.34	2e-147	Cystathionine gamma-synthase OS=Saccharomyces cerevisiae (strain ATCC 204508 / S288c) GN=STR2 PE=1 SV=1	C4R1M9	100	0	C4R1M9_PICPG Cystathionine gamma-synthase, converts cysteine into cystathionine OS=Pichia pastoris (strain GS115 / ATCC 20864) GN=PAS_chr2-1_0752 PE=3 SV=1	MISQKIGDSIPNNTAHAVSVTLPTWEATVGYEEGEDWVVERMSTGYPRFFIHQEIKLLCKLLEDCYGRESERCLVFPTYNVAKRCREFIKKYTKLDQVNVRILQLSTPSPKNEDERAYRLETHISIAFFPASEFSVAKQYWQHSGEGISSRMGEYCLHELKYLAEGIEDHRSNSPGNNQVGQRSRKSRSSRSSIVDLNNNTNEYSTFIEERFGRNLDMRFHNEAKSLLKRRIAGKIGESQDEGSASTERAAISELSQDDVYLYPSGMTSIFNAYLAILSIGHADRKSVCFGFPYVDTLNILKKFGPGVHFYGLGDDSSLDELEQQLASGLKISSLFCECPSNPLLKTPDLLRVKSLAQRYDFLVVVDETIGNFLNIHVLPYADMVVSSLTKVFSGASNV…
105	tr|C4R6E1|C4R6E1_PICPG	Protein with putative serine active lipase domain OS=Komagataella pastoris (strain GS115 / ATCC 20864) GN=PAS_chr3_1064 PE=4 SV=1	gi|320580507|gb|EFW94729.1|	45.32	2e-171	hypothetical protein HPODL_3101 [Ogataea parapolymorpha DL-1]	sp|P53118|ROG1_YEAST	53.03	2e-34	Putative lipase ROG1 OS=Saccharomyces cerevisiae (strain ATCC 204508 / S288c) GN=ROG1 PE=1 SV=1	C4R6E1	100	0	C4R6E1_PICPG Protein with putative serine active lipase domain OS=Pichia pastoris (strain GS115 / ATCC 20864) GN=PAS_chr3_1064 PE=4 SV=1	MTKKSNKTNSTNLIYRQRKSVKVGEIFRFMVTYTPPPELNPEQLLKKSFQFKVKNVELLPLRAAYLAGPFIIYADVTSSEYDHNKQCFVTAEQPKYNPNIQPGQSFVMSLPIHVLKERYDWHVDIISQVIFSTTSEVHFEFTIVDESLSKQHLKPFDKDLYGCFSPDFSVVSNDTLDLWNKPLVKDDYPVHLVVVTHGLHSNASADMFYLKELIDRKSNLAGENVIVKGYFGNVCQTERGVKYLGTRLAEAIINEMYRPNVNKISFISHSLGGLVQTFAIGYIQHNYPSFFQKVEPINFISLASPFLGISNENPGYVKMALAMGVVGKTGQDLSLQQAKPLLYLLPTGPTHVALKRFKNRTLYANALHDGIVPLRTSALLFLDWKGLSQVSQVIRNERK…
106	tr|C4R2I5|C4R2I5_PICPG	Putative uncharacterized protein OS=Komagataella pastoris (strain GS115 / ATCC 20864) GN=PAS_chr2-2_0208 PE=4 SV=1	gi|320582736|gb|EFW96953.1|	33.55	1e-09	hypothetical protein HPODL_1663 [Ogataea parapolymorpha DL-1]	-	-	-	-	C4R2I5	100	3e-90	C4R2I5_PICPG Putative uncharacterized protein OS=Pichia pastoris (strain GS115 / ATCC 20864) GN=PAS_chr2-2_0208 PE=4 SV=1	MIRLTTRNLLNSRSLAVRTQGPLLIRHKSKIVETAKEGLHQINLKIGKVAAGTIDATEHIAEQVAPHETAADLKDKASKVVEEKVGDASQKLNDLSEKIPSQEELKSKANDLKEGASESAEKFTEDVKETKENIKKGVDDPVKHYDTGKLKKRGAEIESEQQRPEDLM
107	tr|C4R8C3|C4R8C3_PICPG	Uncharacterized protein OS=Komagataella pastoris (strain GS115 / ATCC 20864) GN=PAS_chr4_0588 PE=4 SV=1	gi|212528376|ref|XP_002144345.1|	36.17	2e-15	regulator of G protein signaling domain protein RgsD [Talaromyces marneffei ATCC 18224] >gi|210073743|gb|EEA27830.1| regulator of G protein signaling domain protein RgsD [Talaromyces marneffei ATCC 18224]	-	-	-	-	C4R8C3	100	5e-143	C4R8C3_PICPG Putative uncharacterized protein OS=Pichia pastoris (strain GS115 / ATCC 20864) GN=PAS_chr4_0588 PE=4 SV=1	MAMVDFQPRLRDTPSPKSPTPTFNQVLNGTAPAPYSQTNFKDFLSKCHCLENLEFHNDTMLLCKRIEQLKAAEEEKHNLSTTNEDVPSLSDLLFEFKCLVSSYIEIDSPKEINIPSKYRNELLQTAQQETLPCPHVLSTLMNIVERYLHDSFIHFVSQTSSLNNLSSFQKVPSLGVEGLDPLEDDFVNLHVYSSDNEMEGQTMYENDAVFNSSTNLNFKRNSSVSTSASSRPSFGTIIGSFKSSTKKFKWRRSSSTGSEDLQ
108	tr|C4R5R3|C4R5R3_PICPG	High affinity polyamine permease OS=Komagataella pastoris (strain GS115 / ATCC 20864) GN=PAS_chr3_0848 PE=4 SV=1	gi|320584180|gb|EFW98391.1|	63.53	0	High affinity polyamine permease [Ogataea parapolymorpha DL-1]	sp|P15380|PUT4_YEAST	33.92	4e-87	Proline-specific permease OS=Saccharomyces cerevisiae (strain ATCC 204508 / S288c) GN=PUT4 PE=1 SV=2	C4R5R3	100	0	C4R5R3_PICPG High affinity polyamine permease OS=Pichia pastoris (strain GS115 / ATCC 20864) GN=PAS_chr3_0848 PE=4 SV=1	MSNSSRLSEKEFETSKSKDSNFAVFSEEDASSTTEKGLFSSGFLQMNKEFKMQRHLKSRHIQMIAIGGSIGTGLFVTISNGLINGGPGSLFIATTFWTLIILMLTTAIGEMVCYLPVASPFIEMAGRCVDEAFEVCAGYNFFLMEACYIPFEITACNTMIHYWRSDYSPAITFVVQTLLYVLFNVFTVKWFGESEFWMSITKLILCIGLLFFTFITMVGGNPQHDAFGFRYWNDPGAFATYYRDGPLGRFQGFVSALTTACFFVVGPEYLSMVAAEARNPKKTMSGAFRTVIYRLALFYIGGALSVGILVAYNDPTLVAHTGQEDASASPYVVAMNNMGISGLPHVINVTIIMSAASAGNSYFYAASRQLYALAKRGYAPSCFQMVTKKGIPITCMAVT…
109	tr|C4R8V2|C4R8V2_PICPG	Protein containing an N-terminal epsin-like domain OS=Komagataella pastoris (strain GS115 / ATCC 20864) GN=PAS_chr4_0763 PE=4 SV=1	gi|406606463|emb|CCH42237.1|	42.7	7e-28	Epsin-3 [Wickerhamomyces ciferrii]	sp|Q91W69|EPN3_MOUSE	32.92	3e-19	Epsin-3 OS=Mus musculus GN=Epn3 PE=2 SV=1	C4R8V2	100	1e-173	C4R8V2_PICPG Protein containing an N-terminal epsin-like domain OS=Pichia pastoris (strain GS115 / ATCC 20864) GN=PAS_chr4_0763 PE=4 SV=1	MIRQSYLKESPGLGDRVKLIFQNSSNVELRIKHATNNELWGPTADELQYISQHTFDPRKLQTILSVLRKRLLKTKNKQWKSLLKSLTVILFCLQSGSNEFVNYWKRNCYLINTLKEFQYGDQEMQSLNIRNKARYVSYLLTEEEKLASKREDYHKLRTQMTKPGVKKNSQKGYANIDSDDEELTEALDFKLAPRSTKSLDITRSGLPQQYNFENVLSSDEEDGGGEFQGDSVSPIKNSFHSSPRKQRSLLHVIDEGSPSIGPISVQLKRSLTSPTKRHKNAQEVISQPESMTSSNLFSPTHSSASTTSIISPKPQAAMIPSLNPNNPFYTDTNS
110	tr|C4R7H2|C4R7H2_PICPG	Transcription elongation factor OS=Komagataella pastoris (strain GS115 / ATCC 20864) GN=PAS_chr4_0308 PE=4 SV=1	gi|320582079|gb|EFW96297.1|	43.32	0	Transcription elongation factor [Ogataea parapolymorpha DL-1]	sp|Q09915|SPT6_SCHPO	36.1	0	Transcription elongation factor spt6 OS=Schizosaccharomyces pombe (strain 972 / ATCC 24843) GN=spt6 PE=1 SV=2	C4R7H2	100	0	C4R7H2_PICPG Transcription elongation factor OS=Pichia pastoris (strain GS115 / ATCC 20864) GN=PAS_chr4_0308 PE=4 SV=1	MSAPSPSVSEEDINETRNSIDADASTVQDLLDQDAQEGSGSDNEGSNIVDSSEEDDDEDDEEEMQKVREGFIVDDDDENDEDGIPSSTKRKHRKKHKKRSAEVVEEVDEDDLQLLMENSGAVPGQQQNVKFKRLKRAEQDEKAQDSDSRGLNDMFSDEEGPGGVVEEGSEEEGLEDNLTTKTQRSGNLPHDEFDDFIEEDEFSDEDDEARDERLARMRSAKAAPQLAGLQGEQYQEIIEIFGDGTDYQWTLDAEEEMEQPQQDQEYDEAGEEIKGTTTSLADVFEPSELKEKMLTDEDNVIRVTDLPERFQAYRKSIKNYKLSDVDYSNERDWIVEQLKLEKRDFLQHLTQAHSSVAHLEEKFEASVKKIVDFIAIESFEVPFIWNHRRDYALHTYNDD…
111	tr|C4R5A2|C4R5A2_PICPG	Transcription factor that stimulates expression of proteasome genes OS=Komagataella pastoris (strain GS115 / ATCC 20864) GN=PAS_chr3_0689 PE=4 SV=1	gi|406603030|emb|CCH45442.1|	47.46	2e-36	Zinc finger protein [Wickerhamomyces ciferrii]	sp|Q9Y815|RSV2_SCHPO	36.19	4e-11	Zinc finger protein rsv2 OS=Schizosaccharomyces pombe (strain 972 / ATCC 24843) GN=rsv2 PE=2 SV=1	C4R5A2	100	0	C4R5A2_PICPG Transcription factor that stimulates expression of proteasome genes OS=Pichia pastoris (strain GS115 / ATCC 20864) GN=PAS_chr3_0689 PE=4 SV=1	MTFQVALPKLRRTLTDIMEDELYHVPDLPATADADMTEPSMYASNTNIDTEMNLYQDYSRALNRISSGSNSPVVSHSGAYWSNTNSINGSQEFLTIPDTMDEDKDQDMTGMMGLQQNDPAQPPLEEDNGEDEDDEFDDDEVIYDYDYEVKPFTAYADRNALSYGYEPFQKVEDYNKNYMLSSFKGFPEKADPQLSFPDDEILGRNPFDFEMNDTSSKLYIYPEEEDKAEINHFDLKKEFLEEDISEDENDDTNRTNNIENNTTSMININPGLAEAGNSVIPPQLLRSSPVISPISNQAQEATGTNSVRSNVSENNTPKQQEIKFKIPSSPSGEEDVHQCQLVNPTTGQKCFKQFSRPYDLIRHQETIHAERKKIFRCILCETDALRHENRVPAYYDGCK…
112	tr|C4QZA8|C4QZA8_PICPG	Uncharacterized transporter OS=Komagataella pastoris (strain GS115 / ATCC 20864) GN=PAS_FragB_0050 PE=4 SV=1	gi|328351244|emb|CCA37644.1|	100	0	Multidrug and toxin extrusion protein 1 [Komagataella pastoris CBS 7435]	sp|P38767|ERC1_YEAST	42.98	3e-102	Ethionine resistance-conferring protein 1 OS=Saccharomyces cerevisiae (strain ATCC 204508 / S288c) GN=ERC1 PE=1 SV=1	F2QQG6	100	0	F2QQG6_PICP7 Multidrug and toxin extrusion protein 1 OS=Pichia pastoris (strain ATCC 76273 / CBS 7435 / CECT 11047 / NRRL Y-11430 / Wegner 21-1) GN=MTE4 PE=4 SV=1	MSTFEETFEGDDDSYVSLTSQALALPNSSAPRRGSIILSNGPSLTYRTFPKRMSLDESDGDAMSQVNYGSILDGADVRSFSSRRPSLTSIRGQSLRYAMSHGTFHESSTSYITEIKMLTKFSIPLVVTFLLQYSLTVSSVFSVGHLGEMPLAAVSLASMTANVTAYSIIQGIATCLDTLCPQAFGRNDHRMVGVHFLRCTTFLLLLYIPIFCLWFWGSKPLLLRIVPNPELSGLASQYLRVLAFGLPGFILFENCKHFLQAQGIFHASTYVLLFCAPLNMLLNYLLVWDKKIGLGYIGAPVAVVFTNWLMAAMLIVYIAKVKGHECWCGFSREAFKNWKRMLDLAGPGVLMVEAEWLAFEIITFFASRFGPTVLASQTVVSTTCVLMYQIPFAVSIASS…
113	tr|C4R070|C4R070_PICPG	Plasma membrane ATP-binding cassette (ABC) transporter, multidrug transporter involved in multidrug OS=Komagataella pastoris (strain GS115 / ATCC 20864) GN=PAS_chr2-1_0280 PE=3 SV=1	gi|320580568|gb|EFW94790.1|	54.01	0	multidrug transporter [Ogataea parapolymorpha DL-1]	sp|P53756|PDR18_YEAST	22.67	5e-22	ABC transporter ATP-binding protein/permease PDR18 OS=Saccharomyces cerevisiae (strain ATCC 204508 / S288c) GN=PDR18 PE=2 SV=1	C4R070	100	0	C4R070_PICPG Plasma membrane ATP-binding cassette (ABC) transporter, multidrug transporter involved in multidrug OS=Pichia pastoris (strain GS115 / ATCC 20864) GN=PAS_chr2-1_0280 PE=3 SV=1	MERDTHEADPAQPVLSHNNSSGDEVLSYRAEDEQAQLEGVNLDRLQSLTKQMSHVTASEMATMVDLNDFDLTRILAVFAEKAEQRGLPIKSTAVELKDVSVLGVNDSASLLPTVSDLLYLPSTIARKIRNRKPALRHILKGVDFHTVPGEMCLVLGRPGAGCSSLLKTIAGETSHFVRVEGDIAYNNIPQAEMVKRFKNELIYNPELDLHFPHLTVEETLSFALACKTPRIRIDDISRKKHVDNWLKILLTVYGLGHTRNTIVGNDFVRGVSGGERKRVSIAEAMAANGTVYCWDNATRGLDASTALEFTESVRATTNLEQTTSFVTLYQPSERIYELFDKVLVLYEGRQIYFGPADAAKQFFVDMGYDCPPRQTTGEFLTAVTDPLQRYPRPGFENRV…
114	tr|C4R5J4|C4R5J4_PICPG	Putative uncharacterized protein OS=Komagataella pastoris (strain GS115 / ATCC 20864) GN=PAS_chr3_0778 PE=4 SV=1	gi|320583705|gb|EFW97918.1|	47.24	7e-55	hypothetical protein HPODL_0548 [Ogataea parapolymorpha DL-1]	-	-	-	-	C4R5J4	100	0	C4R5J4_PICPG Putative uncharacterized protein OS=Pichia pastoris (strain GS115 / ATCC 20864) GN=PAS_chr3_0778 PE=4 SV=1	MSYHTEASRWNAYQFNDPFAADKFFVCSRRTNTCCRPNCGLGFNHSNEKSDVSFVDTIEEAEQLGFSKCRFCIAPNHGGDINTLQVDVNLLVRTVEHVNHQIGFMPPLLDEEEEKENTIKHSFIKNKIVGRRQSVPDISDSGNGLSKNENDHLKLIDLACRHIALAAACALMSSKHASAEEALMSSSNADENRKRRKRRGGVLGFKELAAKSKLSPWHFHRVFKSVAGLTPKAYGDRCCEYIRQHDEKYGVLIMPGSTERSNSVIEINTQIANPSSPKMHNSQVEQAESASMRPSSSERNQHSHNANLVAPSTANSTTSTSTNTQTLPASNISSSPASTAVFEMDHNTIFDERPASAPTSGFISPVSYISSSEKMPQVNVDFNQMDFNNDIWSMLQNDR…
115	tr|C4R258|C4R258_PICPG	Putative uncharacterized protein OS=Komagataella pastoris (strain GS115 / ATCC 20864) GN=PAS_chr2-2_0324 PE=4 SV=1	gi|406602535|emb|CCH45929.1|	29.94	8e-48	TBC1 domain protein [Wickerhamomyces ciferrii]	sp|Q9P2M4|TBC14_HUMAN	24.37	5e-16	TBC1 domain family member 14 OS=Homo sapiens GN=TBC1D14 PE=1 SV=3	C4R258	100	0	C4R258_PICPG Putative uncharacterized protein OS=Pichia pastoris (strain GS115 / ATCC 20864) GN=PAS_chr2-2_0324 PE=4 SV=1	MSVKQAVLEVINESFEEIPLDESSVGPFGKKYKTIGRLAGRSEPIIDESKVLNNLTKSQQFRVRRKIMNKAIKNQLRQTNSACGKVNDDLSEDEIPENMIVYNVPMTRSLQCLTSKENLLVFPPTPSEDPTNRPRSIDSSRCNSNRSSLFSLNTNCSELSQIDQEYDRVLEGMDPDAKFLTIAFNSSNLMAQNEESTQRNFYLQKMKQQHNYLVGSHKESHVHSQRTLNYKTFTRQLDLPPKSKYEMECHQREYEQILYASAQKEKLLEQQRLKQNEKIIRERKKSLEIWKDYVLPKYEHMIQLPIIRELWWKGIPKSIRRDIWVKQIGNKSSVSNTSQLIEMAKKRLILDDRLFSNIILDIPESEQKSVILICTAFLLYYEEHSFKPVDTKVLAGVVS…
116	tr|C4R0R3|C4R0R3_PICPG	Protein serine/threonine kinase OS=Komagataella pastoris (strain GS115 / ATCC 20864) GN=PAS_chr2-1_0460 PE=4 SV=1	gi|320583010|gb|EFW97226.1|	46.49	9e-139	Protein serine/threonine kinase [Ogataea parapolymorpha DL-1]	sp|P53974|ARK1_YEAST	58.9	4e-107	Actin-regulating kinase 1 OS=Saccharomyces cerevisiae (strain ATCC 204508 / S288c) GN=ARK1 PE=1 SV=1	C4R0R3	100	0	C4R0R3_PICPG Protein serine/threonine kinase OS=Pichia pastoris (strain GS115 / ATCC 20864) GN=PAS_chr2-1_0460 PE=4 SV=1	MASNPSITPPNAKLPPGTPLTVGTHSVTVIKYISAGGFSHVYTVECSPPFEGSSIACLKRVSVPDKAQLNILRAEVDAMRRLKGHKFIVSYIDSHASRMDNGVGYEVFVLMEYCANGTLIDFMNTRLHNKLKEDEVLKIMSDVSEGIAIMHSLQPPLVHRDIKIENVLISSDWTYKLCDFGSASSPLRPPKNIEEFKILQDDILRHTTPQYRSPEMLDLYRGHPINEKADMWALGIFLYKLCYYCTPFERFNPDHTPNYKAEEMAIVNGSFQFPDRPPFSPRLKNVISKLLVSDPQKRPHIYHLLEEICKMRNVPVPIENFYKQRKRISQPDVNVSKVLNLTTNVQNAPISTTSSRTSSEKRDKDPFAKLDKSRFISNSEASLKSHQHHHNKHKSIGSQ…
117	tr|C4R7A8|C4R7A8_PICPG	Uncharacterized protein OS=Komagataella pastoris (strain GS115 / ATCC 20864) GN=PAS_chr4_0252 PE=4 SV=1	gi|344229985|gb|EGV61870.1|	62.22	1e-21	hypothetical protein CANTEDRAFT_94746 [Candida tenuis ATCC 10573]	sp|P28875|CZF1_CANAW	59.15	4e-19	Zinc finger protein 1 OS=Candida albicans (strain WO-1) GN=CZF1 PE=4 SV=2	C4R7A8	100	1e-101	C4R7A8_PICPG Putative uncharacterized protein OS=Pichia pastoris (strain GS115 / ATCC 20864) GN=PAS_chr4_0252 PE=4 SV=1	MTNTSVCLAEPVSLTSTYKKRMASPNGYGNNFWQMPLLHPQGSLKQPVKNRASKDSEQQYNSFEAPRLARTMTTPTDPVDDMGISNKVTLEDVMFQNERHGSSSRSDQYTVTDSCQSATPELQMDSRSPDSESSNNKKSKRSRNGCLTCRYRKKRCCETKPACKECSRLGLDCKWPAPGTENKNRSKNNRQSRDEMDHEVYGTIKILRGIVAYKSDE
118	tr|C4QZZ8|C4QZZ8_PICPG	Mitochondrial protein required for assembly of ubiquinol cytochrome-c reductase complex (Cytochrome) OS=Komagataella pastoris (strain GS115 / ATCC 20864) GN=PAS_chr2-1_0214 PE=4 SV=1	gi|320582491|gb|EFW96708.1|	38.66	0	Mitochondrial protein required for assembly of ubiquinol cytochrome-c reductase complex [Ogataea parapolymorpha DL-1]	sp|Q08964|YP216_YEAST	26.09	4e-18	Putative ISWI chromatin-remodeling complex subunit YPL216W OS=Saccharomyces cerevisiae (strain ATCC 204508 / S288c) GN=YPL216W PE=1 SV=1	C4QZZ8	100	0	C4QZZ8_PICPG Mitochondrial protein required for assembly of ubiquinol cytochrome-c reductase complex (Cytochrome) OS=Pichia pastoris (strain GS115 / ATCC 20864) GN=PAS_chr2-1_0214 PE=4 SV=1	MVLFKRKQVEVVPPQQLPDDLDTEIWYIPQTGEWFLNYDEYLDRMDYYSQKKFACEITGNSSFDFFEALKYEQEEMQAVENKFPEPVREPILRYVQFSLIPRLDQLVDDVYLHFKKEFFPGDLVNVKSAGSNRYKGIIREKARFAPITLPDGTVREGYCSYRVGLSNSDGEVTVNENQVSRDRNAFTKWYVKTFLKLTLTRSQRSGAPWVVKDQYAAKYRIPTEYPEELKKFEEEEEEDEKPSRKRRKKVSTQDSKKRVKSEFPNIFENLKETPPALSSEDTESLQRWKDRWNEVLSRCNYYLDLSADDSSDVEPRTKLNQLLGFAGVSRQLVFDPNTTNIIVTMRSYHPKTQYEPPDMFSYVESRHIKVWHYEKVFRFLKSLNVTMRKVRQQEKSTKA…
119	tr|C4R5B3|C4R5B3_PICPG	Putative uncharacterized protein OS=Komagataella pastoris (strain GS115 / ATCC 20864) GN=PAS_chr3_0700 PE=4 SV=1	gi|190349066|gb|EDK41647.2|	31.22	3e-17	hypothetical protein PGUG_05745 [Meyerozyma guilliermondii ATCC 6260]	-	-	-	-	C4R5B3	100	0	C4R5B3_PICPG Putative uncharacterized protein OS=Pichia pastoris (strain GS115 / ATCC 20864) GN=PAS_chr3_0700 PE=4 SV=1	MGELQSPSGEKEMAESISVLSTPTRIGSLYDGNKNRRRSQMFKRQVTDVSFTNLDSQNNNNQDTEDAETDDEEFEEEGNLAFHVGGLGQDLLDYEVPYSPVESVTEKFSTMSVRGKRSSNDNEVDKLKREKLNYQLQLRLLSEFARKVIETCEHGEEVKQDLINTLENEFLLFNPHCEHCEEKSHQVERLEKANVELDTELRAIIDSFESQQDEVHNLIQAQKSVNKVINSIIGLFEDKDKSNFLGLTTEEKLDQLFPLVQAKLNAIKDEKDKLINELTIKLKNKESDLKKNEELNNNHIHKQSFKQEDRIDDNSQSEADRIVTLQALLAEATTRETHLNTEKNQLNEKLNHLASERSNAILNQKHEIVWRSHYLQACKLNIDAFSKFITSFSEILDGE…
120	tr|C4R5B2|C4R5B2_PICPG	Alpha 7 subunit of the 20S proteasome OS=Komagataella pastoris (strain GS115 / ATCC 20864) GN=PAS_chr3_0699 PE=4 SV=1	gi|328353063|emb|CCA39461.1|	99.57	3e-134	20S proteasome subunit alpha 7 [Komagataella pastoris CBS 7435]	sp|O59770|PSA3_SCHPO	58.8	2e-74	Probable proteasome subunit alpha type-3 OS=Schizosaccharomyces pombe (strain 972 / ATCC 24843) GN=SPCC1795.04c PE=1 SV=1	F2QVN3	99.57	2e-133	F2QVN3_PICP7 20S proteasome subunit alpha 7 OS=Pichia pastoris (strain ATCC 76273 / CBS 7435 / CECT 11047 / NRRL Y-11430 / Wegner 21-1) GN=PP7435_Chr3-0501 PE=4 SV=1	MSSIGTGYDLSNAIFSPDGRNFQVEYASKAVENAGTSIGIKCRDGVVLAVEKIQTSKLLVAGRNKRIQSIDRHIGVAYSGIIPDGRHFVNRGRDEAQSFKSLYKDPIKVPNLIDRVGLYVQNYTCANSVRPFGINAIVGGVDDDGAHLYMIEPSGVYWGYCGTAIGKGRQTAKAELEKLDLPNISVKDGVKEAARIIYLAHEDNKDKEFELEISWVSQSETGGRHEFIPQELFDAAVQYAQEEDDDEEEEDEDVEVQ
121	tr|C4QWK4|C4QWK4_PICPG	Putative uncharacterized protein OS=Komagataella pastoris (strain GS115 / ATCC 20864) GN=PAS_chr1-1_0257 PE=4 SV=1	gi|320583358|gb|EFW97573.1|	46.72	3e-54	hypothetical protein HPODL_0980 [Ogataea parapolymorpha DL-1]	-	-	-	-	C4QWK4	100	2e-135	C4QWK4_PICPG Putative uncharacterized protein OS=Pichia pastoris (strain GS115 / ATCC 20864) GN=PAS_chr1-1_0257 PE=4 SV=1	MSSESRTYSFKIFSILTYALSIYGEVRYFLFRTHHSRSYLTPFTGNSTLDYIYVIATLLLQLLFVVQYFSQDGTVSAREQKNVLEQVGYHFSIYNVLNFIWVYLFKHKRFLFAEIVLFVNLFNLLSLYFIHKTYAIKDLGRWFTIHLSTVALPLSWIQYAIFWNGAALFHSHYVSLLPRLLANLLIWEFLLVPAFFIVVFADYGVGFSSSYLTLSIAVGQLLTKVIGLQWIFGFVIAGTIFLLSLLVSTGVLAGKVANNNNVLGSDREQAPLLT
122	tr|C4QYY2|C4QYY2_PICPG	Cytosolic protein required for sporulation OS=Komagataella pastoris (strain GS115 / ATCC 20864) GN=PAS_chr1-4_0597 PE=4 SV=1	gi|320583847|gb|EFW98060.1|	49.93	6e-169	Cytosolic protein required for sporulation [Ogataea parapolymorpha DL-1]	sp|Q09877|SIF3_SCHPO	36.11	2e-09	Sad1-interacting factor 3 OS=Schizosaccharomyces pombe (strain 972 / ATCC 24843) GN=sif3 PE=1 SV=2	C4QYY2	100	0	C4QYY2_PICPG Cytosolic protein required for sporulation OS=Pichia pastoris (strain GS115 / ATCC 20864) GN=PAS_chr1-4_0597 PE=4 SV=1	MSTDRNAHSKRSPSILVTDSRQNSASAPFAGHRLSRNNANRSHPSSGYRDVSVSGVLGNRSDVPSSERRDRLPSILANRRPSRSGRYDDTIRKQRHARGLTQEYMSNEIQHRTIPKLSKTLPTRTSKINEKLVLIPDSDEELQKYRKVHQPFNSDLYVRSTAEEMSKEHRAQNYPRVTAYLVANSFDLKLTAKYLEKEHLVSPRRYSEVLYVPYSLPLIPGLNGVRVRSNDSEKVQAGKIWMENYIDKSEQKDHHYEYYSGVEYESDQAIDPQGRSVPLEFDEDHSKSAEFDPSEPQFFPENSSPRDTPIEPSSEVTEEKDTETLKTTTSNESQVPDLSKHAEVFIFDYGTVVFWNLSELNEKNILADLVFAKIRPGEYELSDDEDEDEDDEMDGVNHA…
123	tr|C4R8J3|C4R8J3_PICPG	Uncharacterized protein OS=Komagataella pastoris (strain GS115 / ATCC 20864) GN=PAS_chr4_0660 PE=4 SV=1	gi|406603890|emb|CCH44641.1|	44.55	4e-35	hypothetical protein BN7_4210 [Wickerhamomyces ciferrii]	-	-	-	-	C4R8J3	100	0	C4R8J3_PICPG Putative uncharacterized protein OS=Pichia pastoris (strain GS115 / ATCC 20864) GN=PAS_chr4_0660 PE=4 SV=1	MLGIFSWGGTESSQEQKHIRNAIHNIPNYLEGENEDPIDLQVKSLTYVFKRLKADRWGPFLQADESNGYGYSMKVDNTLSSGNYGNDKLDVIYNIKRFEEKLFTDEHRILIDFPKNKMRSLLILSDNTDSSIIPSLGKENFQFHVLKPNGSDEEYYSVLIEKSNIYEEHQVSYRTKSSILGSAIRYLDGMKPRDEFTKDDRAWIIRQYVNKLAIHVQTQRIYRESKRQASPSKSRPVSRPTSPTKDRVLPIPITQSRVPDPKSLLRDQTQSPQERPLSPQKERPLSPQKQRPLSPKKDRPFSTFKDIPKSPAKENAQLVIPSPLSKTSSVRQSTANSDISNSSQEDDIYEQSALAVRIRLDKERKFIKSFKFANQN
124	tr|C4QY77|C4QY77_PICPG	cAMP-dependent protein kinase catalytic subunit OS=Komagataella pastoris (strain GS115 / ATCC 20864) GN=PAS_chr1-4_0357 PE=4 SV=1	gi|255725000|ref|XP_002547429.1|	88.58	1e-174	cAMP-dependent protein kinase type 2 [Candida tropicalis MYA-3404] >gi|240135320|gb|EER34874.1| cAMP-dependent protein kinase type 2 [Candida tropicalis MYA-3404]	sp|P06244|KAPA_YEAST	74.38	3e-148	cAMP-dependent protein kinase type 1 OS=Saccharomyces cerevisiae (strain ATCC 204508 / S288c) GN=TPK1 PE=1 SV=3	C4QY77	100	0	C4QY77_PICPG cAMP-dependent protein kinase catalytic subunit OS=Pichia pastoris (strain GS115 / ATCC 20864) GN=PAS_chr1-4_0357 PE=4 SV=1	MPFLNRLHIPGRSKPIQQPKQMDYYAQEYYSQDEQAQLPSQVSAQGGLAASSSNHSHTLEQTPEQVQLQQEQQQRQLAQQPQPQQHEQSIPIEQQQAQGEVETQPQQPQVVLPSQSLHLKSAVSKGKYSLTDFHIMRTLGTGSFGRVHLVRSVHNGRFYAIKVLKKAQVVRLKQVEHTNDERRMLKLVEHPFLIRMWGTFQDAKNLFMVMDYIEGGELFSLLRKSQRFPNSVAKFYAAEVTLAIDYLHLHNIIYRDLKPENILLDRHGHIKITDFGFAKQVETVTWTLCGTPDYIAPEVITTKPYNKSVDWWSLGILIYEMLAGCTPFYDQTPIKTYEKILAGKVHYPSHFHPDAVDLLGSLITADLTRRLGNLRNGAHDIRNHPWFGEVVWEKLLLKD…
125	tr|C4R5G6|C4R5G6_PICPG	Ser/Thr kinase involved in transcription and stress response OS=Komagataella pastoris (strain GS115 / ATCC 20864) GN=PAS_chr3_0752 PE=4 SV=1	gi|328353005|emb|CCA39403.1|	100	0	hypothetical protein PP7435_Chr3-0441 [Komagataella pastoris CBS 7435]	sp|P32328|DBF20_YEAST	59.76	3e-155	Serine/threonine-protein kinase DBF20 OS=Saccharomyces cerevisiae (strain ATCC 204508 / S288c) GN=DBF20 PE=1 SV=2	F2QVH5	100	0	F2QVH5_PICP7 Putative uncharacterized protein OS=Pichia pastoris (strain ATCC 76273 / CBS 7435 / CECT 11047 / NRRL Y-11430 / Wegner 21-1) GN=PP7435_Chr3-0441 PE=4 SV=1	MTLKMTNFFGRSSKLQTMDGGEMEDITSEMKGITFDNYNDSKFSFEPTAPTKLENPLLENYLPNAQLIRPMTSLTGKENTPPTSPAKSVLSHQNGNYGQSPRKSRPSSPTRKQREIQLKANSPKTRRLATVCQMYFLDYYYDMFDYVISRRERLEKVQDTLMKLPEEQREIQWRNYTGRERALLRKRRNKPRNKDFNIITQVGQGGYGAVYLAKKKDTKEVVALKVLSKRLLLSGSEARHVLTERDILTNTRSEWLVKLFYAFQDADNVYMAMQFVPGGDFRTLLLGARVLNSPQARYYISEMFAAVNSLHELGYTHRDLKPENFLIDATGHIKLTDFGLAAGSVSTDRIESMKLKLNEVKDLQFHPTERSIKERRQLYQSLREKDVHYAHSVVGSPDY…
126	tr|C4R9A9|C4R9A9_PICPG	Vacuolar H+/Ca2+ exchanger involved in control of cytosolic Ca2+ concentration OS=Komagataella pastoris (strain GS115 / ATCC 20864) GN=PAS_FragD_0024 PE=4 SV=1	gi|150864418|ref|XP_001383222.2|	64.86	2e-121	Ca2+/H+ antiporter [Scheffersomyces stipitis CBS 6054] >gi|149385674|gb|ABN65193.2| Ca2+/H+ antiporter [Scheffersomyces stipitis CBS 6054]	sp|O59768|VCX1_SCHPO	51.23	8e-87	Vacuolar calcium ion transporter OS=Schizosaccharomyces pombe (strain 972 / ATCC 24843) GN=vcx1 PE=2 SV=1	C4R9A9	100	0	C4R9A9_PICPG Vacuolar H+/Ca2+ exchanger involved in control of cytosolic Ca2+ concentration OS=Pichia pastoris (strain GS115 / ATCC 20864) GN=PAS_FragD_0024 PE=4 SV=1	MVYDQSENETLLQPSLRSRSTLKRVLYCSPLNILLFLFPFGLLVDYLGWSALWVFSFNFLVIIPLAAILSYSTEQLSERVGQTLGGLLNATFGNAIELIVSLIAIRQNQIRVVQASMLGSILSNLLLVLGCCFVAGGYNREQQRFNQTVAQTMSSLLALSMIGLLLPAAFHASLPRTAYNEDQILKLSRGSALILLLMYVFFLVFQLKTHKRLFQEAEGREDDALSEMSLQEKPLEVKWALTTLLLATLLVSISADKLVGSIDDIVASTGVSKTFIGLIVIPIVGNAAEHFTAVVVAYKDKMDLAVGVAVGSSLQISLFVTPFMVLVGWVSGTQMSLFFSTFETAVMFVAVLITNYLILDGESNWLEGAMLLSTYLIIALAFVYYPDTLGS
127	tr|C4R2H3|C4R2H3_PICPG	Thioredoxin peroxidase, acts as both a ribosome-associated and free cytoplasmic antioxidant OS=Komagataella pastoris (strain GS115 / ATCC 20864) GN=PAS_chr2-2_0220 PE=4 SV=1	gi|242117826|dbj|BAH80187.1|	98.96	9e-108	thioredoxin peroxidase 1 [Komagataella pastoris]	sp|P34760|TSA1_YEAST	77.49	1e-85	Peroxiredoxin TSA1 OS=Saccharomyces cerevisiae (strain ATCC 204508 / S288c) GN=TSA1 PE=1 SV=3	C4R2H3	100	4e-109	C4R2H3_PICPG Thioredoxin peroxidase, acts as both a ribosome-associated and free cytoplasmic antioxidant OS=Pichia pastoris (strain GS115 / ATCC 20864) GN=PAS_chr2-2_0220 PE=4 SV=1	MAPIIQKPAPFFKKTAVVDGVFEEVSLDQYKGKWVLLAFIPLAFTFVCPTEIIAYSEAAKQFAEEGAQVLFASTDSEYSLLAWTNVARQDGGLGPVNIPLLADTNHTLSKDYGVLIEEEGVALRGIFLIDPKGVLRQITINDLPVGRSVEESLRLLKAFKFTDEHGEVCPANWQPGADTIKPEVDASKEFFSKSK
128	tr|C4R8G2|C4R8G2_PICPG	Plasma membrane localized protein that protects membranes from desiccation OS=Komagataella pastoris (strain GS115 / ATCC 20864) GN=PAS_chr4_0627 PE=4 SV=1	gi|320580169|gb|EFW94392.1|	52.5	5e-24	hypothetical protein HPODL_3892 [Ogataea parapolymorpha DL-1]	sp|P43074|WHS11_CANAW	51.67	1e-08	White colony protein WHS11 OS=Candida albicans (strain WO-1) GN=WHS11 PE=2 SV=1	C4R8G2	100	2e-59	C4R8G2_PICPG Plasma membrane localized protein that protects membranes from desiccation OS=Pichia pastoris (strain GS115 / ATCC 20864) GN=PAS_chr4_0627 PE=4 SV=1	MSDQGRKDFTDKVSEGLKPDSQKTYLEQTKETLTDAGDKAANKLTPEEQKGFGQRVGDAVKNGKDEADKETQPTLVEQVQNTAGDALEAGKEALANTSEYISGAFSGAKNGADSTKK
129	tr|C4R227|C4R227_PICPG	Component of the microtubule-nucleating Tub4p (Gamma-tubulin) complex OS=Komagataella pastoris (strain GS115 / ATCC 20864) GN=PAS_chr2-2_0354 PE=4 SV=1	gi|320580852|gb|EFW95074.1|	28.22	5e-74	hypothetical protein HPODL_3446 [Ogataea parapolymorpha DL-1]	sp|Q9USQ2|ALP6_SCHPO	25.25	2e-19	Spindle pole body component alp6 OS=Schizosaccharomyces pombe (strain 972 / ATCC 24843) GN=alp6 PE=1 SV=2	C4R227	100	0	C4R227_PICPG Component of the microtubule-nucleating Tub4p (Gamma-tubulin) complex OS=Pichia pastoris (strain GS115 / ATCC 20864) GN=PAS_chr2-2_0354 PE=4 SV=1	MPMPFQDPKTEGFLERLADCCSLGTLAVDKIFAEDSRIPVPQSIDIDDFNRLMDQFRERLVYKQREIGKWNQFQHIVNSILKIEKQEVLASYLSKMLQALNLTDTQEHNSDLILDDTSPYRFHKTSFSDRDKSLIDESTEMKEPNAQYTNKPNKRVNTKTIQPLAAVIQQYCTGRVLEEFQLIQYLQFTLLGNTSEMFPLIEDGIQLPSELNHGMARILHKIVEPALLYRYLSKLVHDNELHSHHISQAKVAFLSQVSRELKKYTKIINNLFLKIDELTLATIYFELKDETIRLRTFYNFTRFLNLETHAFLSQLQEFTKFGDILISDLASEVFRISAAPYYQLIRDWLAQEEFNISKYQAEGLFVLTRPDPWNEDKLDLVLDKEKLPAFIDPDLCEKI…
130	tr|C4QXZ3|C4QXZ3_PICPG	Putative uncharacterized protein OS=Komagataella pastoris (strain GS115 / ATCC 20864) GN=PAS_chr1-4_0698 PE=4 SV=1	gi|406601620|emb|CCH46785.1|	37.72	9e-65	putative membrane protein [Wickerhamomyces ciferrii]	sp|O14329|ZRG17_SCHPO	32.18	5e-14	Probable zinc transporter zrg17 OS=Schizosaccharomyces pombe (strain 972 / ATCC 24843) GN=zrg17 PE=1 SV=1	C4QXZ3	100	0	C4QXZ3_PICPG Putative uncharacterized protein OS=Pichia pastoris (strain GS115 / ATCC 20864) GN=PAS_chr1-4_0698 PE=4 SV=1	MSETPTEASRSRFASRSNNTTPVQRNSMLFTNAGVPILQPDDDDFMKEKAEEDISSFDPPISSSNGIPNINIYNPGGVVSNLESPLKNFPPASLGSSRRSHRKNNSRISRTLSPTKSTDAYIPTPQLPPRSSSPLPSRSASPIRSTSPVRQPFNFEKHDSAPSKMNTKYRRGHKYKHSSISMNLFQEPPKRAPLAIPQQLPIPNRTELIESLTKEQKYSLLWCFFYFVYDVIVYGLSVHYGNICFSILSHLLFYDFFGNFIVVLVHVMSNFDSWHHSTLKYPFGLGRIEVLVGFALSVSLIFVGGDLISHILEELAVSLILHESHSEHAKHSDHSESMNNWIYLAIVALSIAVAFASPRVINHYIQHDRKTFNNSTNFLSIAFGVYSLFYPIIKKSVHA…
131	tr|C4R9F0|C4R9F0_PICPG	Serine/threonine protein kinase OS=Komagataella pastoris (strain GS115 / ATCC 20864) GN=PAS_c034_0028 PE=4 SV=1	gi|320582082|gb|EFW96300.1|	56.62	0	Serine kinase [Ogataea parapolymorpha DL-1]	sp|P36616|DSK1_SCHPO	54.26	3e-55	Protein kinase dsk1 OS=Schizosaccharomyces pombe (strain 972 / ATCC 24843) GN=dsk1 PE=2 SV=2	C4R9F0	100	0	C4R9F0_PICPG Serine/threonine protein kinase OS=Pichia pastoris (strain GS115 / ATCC 20864) GN=PAS_c034_0028 PE=3 SV=1	MSNKEKLEHLKKAHPASKLTLGLQQCQCSEEDNIIRGQQDIDQHIHQLVERKLFVKPEEIIRRPKPEVAPIQTKFEEDEATPEEADKSGTSLKLSRNITPRKQDDYSDEDYESCTEGASHLEIDLYGDDSEEDSDEVPPLDPKNEENTEDYCTGGYHPAYIGEYYKNRRYKLVRKLGWGHFSTVWLAKDLKENRHVAVKILRSAQVYRDTAIDEIKLLIKVNQSDPDHPGHKYLIKLLDFFDHKGPNGTHIIMVFEVLGENLLGLIKRYDYNGLPLKFVKQIAKQLLLSADFLHRQCGIIHTDLKPENVLMEIIDVEKILEFLEISAREKKLIRKKSLNLKQPSTIAELPADGMPPTPKTSQSCGNFSPLRKTSSMRDGRRSRRHTLITGSQPLPSPLR…
132	tr|C4R2U4|C4R2U4_PICPG	Protein component of the large (60S) ribosomal subunit OS=Komagataella pastoris (strain GS115 / ATCC 20864) GN=PAS_chr2-2_0109 PE=3 SV=1	gi|126135416|ref|XP_001384232.1|	79.01	2e-74	60S ribosomal protein L17 [Scheffersomyces stipitis CBS 6054] >gi|126091430|gb|ABN66203.1| ribosomal protein L17B [Scheffersomyces stipitis CBS 6054]	sp|P46990|RL17B_YEAST	75.46	1e-71	60S ribosomal protein L17-B OS=Saccharomyces cerevisiae (strain ATCC 204508 / S288c) GN=RPL17B PE=1 SV=2	C4R2U4	100	8e-96	C4R2U4_PICPG Protein component of the large (60S) ribosomal subunit OS=Pichia pastoris (strain GS115 / ATCC 20864) GN=PAS_chr2-2_0109 PE=3 SV=1	MTRYSAVPANPDRSASARGSYLRVSFKNTRETAQAVNGWNLKKAQQYLDQVLDHKRAIPFRRFNSSIGRTGQGKEFGTDKARWPAKSVKFIQDLLKNAESNAESKGLDIDSLIISHIQVNQAPKLRRRTFRAHGRINAYNSSPCHIELILSEPDEAIEKAKEEPAQLTEA

## Sheet: 25 proteins WT-G and WT-M
	prot_accesion	prot_description	Nr ID	Nr Similariry	Nr Evalue	Nr Description	Sw ID	Sw Similariry	Sw Evalue	Sw Description	Tr ID	Tr Similariry	Tr Evalue	Tr Description	prot_seq
1	tr|C4QV89|C4QV89_PICPG	Heat shock protein that cooperates with Ydj1p (Hsp40) and Ssa1p (Hsp70) OS=Komagataella pastoris (strain GS115 / ATCC 20864) GN=PAS_chr1-3_0102 PE=3 SV=1	gi|320581170|gb|EFW95391.1|	77.22	0	Heat shock protein [Ogataea parapolymorpha DL-1]	sp|O94641|HS104_SCHPO	53.05	0	Heat shock protein 104 OS=Schizosaccharomyces pombe (strain 972 / ATCC 24843) GN=hsp104 PE=2 SV=1	C4QV89	100	0	C4QV89_PICPG Heat shock protein that cooperates with Ydj1p (Hsp40) and Ssa1p (Hsp70) OS=Pichia pastoris (strain GS115 / ATCC 20864) GN=PAS_chr1-3_0102 PE=3 SV=1	MEETQFTDRALAIITNATKLAKDNSHPQVQPIHLLAAMAPTDEDTTPYLKVLVEKGRFDWQTFERNINRALIRVPSQTPAPTDVSFSGVAAHVIQEAGKMRQQQKDSYIGQDHLLLALLEDKSITQILKDSSISPDALKTQIINLRGNQRIDSRQADSSSNHEFLDKYAIDLTEQAREGKIDPVIGREEEIRRTIRVLARRTKSNPCLIGDPGVGKTSIVEAVAQRIIDNDVPNILQNSKLYALDLGALKAGAKYQGEFEERIKGVLNEIAESKQMIILFIDEIHMLMGDGKSDAANLLKPMLARGSLHCIGATTVIEYRKYVETDGAFERRFQRIDVREPTIRETVAILRGLQPKYEIHHGVRILDSALVTAAQLASRYLTYRKLPDSAVDLIDESSA…
2	tr|C4R1V9|C4R1V9_PICPG	Subunit of a possibly tetrameric trichostatin A-sensitive class II histone deacetylase complex OS=Komagataella pastoris (strain GS115 / ATCC 20864) GN=PAS_chr2-2_0426 PE=4 SV=1	gi|254580992|ref|XP_002496481.1|	37.35	9e-73	ZYRO0D01100p [Zygosaccharomyces rouxii] >gi|238939373|emb|CAR27548.1| ZYRO0D01100p [Zygosaccharomyces rouxii]	sp|Q758V8|HDA3_ASHGO	36.55	2e-66	HDA1 complex subunit 3 OS=Ashbya gossypii (strain ATCC 10895 / CBS 109.51 / FGSC 9923 / NRRL Y-1056) GN=HDA3 PE=3 SV=1	C4R1V9	100	0	C4R1V9_PICPG Subunit of a possibly tetrameric trichostatin A-sensitive class II histone deacetylase complex OS=Pichia pastoris (strain GS115 / ATCC 20864) GN=PAS_chr2-2_0426 PE=4 SV=1	MDLLRILDTTPEPPIIDPSHFNLEYDVRNGDYRLITPLSDFQKELIDQIVSLHYSDILKFYERIGQDEKNQLESTQDQVILDSLETLLLNTQLVVNHPYLLITHYMPKSLVTRDISQLLSATSGKFKILGYLMESYIECRNKLYKDKKRRTNGAGSATSSPPETHIVVVSRPGKTVDLLEGFLTSFKVNIRKYHGTKPRDMNRKLHNVTVHLIPSKKEEMNKEMMKELLENRISVCFLFDITCLNNSGQDQDMNDFILALLFNKREARSSPAPMVRLVPINTVDHIAIYFREKSNSNRDSLTRYLKPMIAAIVVLRDRVGVIPSELRPIYATNLSYLNDWLSSLDTDKILDWPLPQLPSIPEFTSLDVEMSLLTEVRYDPEEDQKVNEHDDVELVLRNM…
3	tr|C4R9A6|C4R9A6_PICPG	ATPase in ER, nuclear membrane and cytosol with homology to mammalian p97 OS=Komagataella pastoris (strain GS115 / ATCC 20864) GN=PAS_FragD_0026 PE=4 SV=1	gi|320580528|gb|EFW94750.1|	85.46	0	AAA family ATPase [Ogataea parapolymorpha DL-1]	sp|Q5AWS6|CDC48_EMENI	75.09	0	Cell division control protein 48 OS=Emericella nidulans (strain FGSC A4 / ATCC 38163 / CBS 112.46 / NRRL 194 / M139) GN=cdc48 PE=1 SV=2	C4R9A6	100	0	C4R9A6_PICPG ATPase in ER, nuclear membrane and cytosol with homology to mammalian p97 OS=Pichia pastoris (strain GS115 / ATCC 20864) GN=PAS_FragD_0026 PE=3 SV=1	MVNEKKPLLDASGTENGPEDLTATAILRKKKKDNALIVDDAISDDNSVIGMSSNTMELLQLFRGDTVLVKGKKRKDTVLIVLADDDIEDGACRVNRVVRNNLRVRLGDIVTVHPCPDIKYASRISVLPIADTIEGLTGSLFDVYLKPYFVEAYRPVRKGDTFTVRGGMRQVEFKVMDVEPDQYAIVAQDTVIHSEGEPLNREDEENNINEVGYDDIGGCRKQMAQIRELVELPLRHPQLFKAIGIKPPKGILMYGPPGTGKTLMARAVANETGAFFFLINGPEIMSKMAGESESNLRSAFEEAEKNAPSIIFIDEIDSIAPKRDKTNGEVERRVVSQLLTLMDGMKARSNIVVIAATNRPNSIDPALRRFGRFDREVDIGIPDVTGRLECLRIHTKNMK…
4	tr|C4R1F2|C4R1F2_PICPG	Tryptophan synthase involved in tryptophan biosynthesis OS=Komagataella pastoris (strain GS115 / ATCC 20864) GN=PAS_chr2-1_0679 PE=3 SV=1	gi|294656703|ref|XP_459006.2|	74.15	0	DEHA2D12320p [Debaryomyces hansenii CBS767] >gi|199431673|emb|CAG87174.2| DEHA2D12320p [Debaryomyces hansenii CBS767]	sp|P13228|TRP_NEUCR	61.47	0	Tryptophan synthase OS=Neurospora crassa (strain ATCC 24698 / 74-OR23-1A / CBS 708.71 / DSM 1257 / FGSC 987) GN=trp-3 PE=1 SV=1	C4R1F2	100	0	C4R1F2_PICPG Tryptophan synthase involved in tryptophan biosynthesis OS=Pichia pastoris (strain GS115 / ATCC 20864) GN=PAS_chr2-1_0679 PE=3 SV=1	MTTNLKRAFEKAKKQNRSALITFVTAGYPTINDTVPILQGLQAGGVDIIELGIPFSDPIADGPTIQAANTKALENGVNIDICLDIVKQARAKGVSVPIVLMGYYNPILAYGEQKMIEATKIAGANGYIICDLPPEEAVKFRGYCAKQGLSYIPLVAPATTDERLDVLSKISDSFIYVVSRMGTTGAQTKMSDTLPQLVKRVKSFAGSSPIAVGFGVSTREHYLDVGASSDGVVIGSKLINVIDAAPESLRADAAKKFVREILGRTDDTTITDSLSDNDNEIPYQEIATEETQFNEVHKCNPHFGQFGGQYVPEALHTCLAELEKGFDAAVADPEFWKEFKSLYPYIGRPSSLHRAERLTEYAGGAQIWLKREDLNHTGSHKINNALAQVILARRLGKNR…
5	tr|C4R5H6|C4R5H6_PICPG	Protein component of the small (40S) ribosomal subunit OS=Komagataella pastoris (strain GS115 / ATCC 20864) GN=PAS_chr3_0762 PE=3 SV=1	gi|320583454|gb|EFW97667.1|	85.84	5e-111	Protein component of the small (40S) ribosomal subunit [Ogataea parapolymorpha DL-1]	sp|Q7RVI1|RS5_NEUCR	75.96	6e-92	40S ribosomal protein S5 OS=Neurospora crassa (strain ATCC 24698 / 74-OR23-1A / CBS 708.71 / DSM 1257 / FGSC 987) GN=rps-5 PE=3 SV=2	C4R5H6	100	3e-125	C4R5H6_PICPG Protein component of the small (40S) ribosomal subunit OS=Pichia pastoris (strain GS115 / ATCC 20864) GN=PAS_chr3_0762 PE=3 SV=1	MSETYDEQVVAEPVEVQYVELSTKIPADIREGAEEIKLFNKWSFQDVTVKDISLTDYIQIRQPVFVSHTAGKYAAKRFRKAQCPIIERLTNSLMMNGRNNGKKLLAVRIVKHALEIIHVLTDQNPLQVLVDAIVNTGAREDSTRVGSAGAVRRQAVDVSPLRRVNQAIALLTIGARESAFRNIKSIAECLAEELINAAKGSSTSYAIKKKDELERVAKSNR
6	tr|C4QW69|C4QW69_PICPG	Putative uncharacterized protein OS=Komagataella pastoris (strain GS115 / ATCC 20864) GN=PAS_chr1-1_0129 PE=4 SV=1	gi|328350190|emb|CCA36590.1|	100	0	hypothetical protein PP7435_Chr1-0437 [Komagataella pastoris CBS 7435]	sp|Q96UB1|TMLH_NEUCR	38.93	6e-74	Trimethyllysine dioxygenase OS=Neurospora crassa (strain ATCC 24698 / 74-OR23-1A / CBS 708.71 / DSM 1257 / FGSC 987) GN=cbs-1 PE=2 SV=2	F2QME3	100	0	F2QME3_PICP7 Putative uncharacterized protein OS=Pichia pastoris (strain ATCC 76273 / CBS 7435 / CECT 11047 / NRRL Y-11430 / Wegner 21-1) GN=PP7435_Chr1-0437 PE=4 SV=1	MIRKHFLQMFIQKDKYLVVDLPQGQTKFHYIWLRDHCRCKQCYDHLTIQRLVNSPEIPLEISPHHVSASEDGLSVNVVWPDEHQSKYDLKFLANNSYWPPLNPESGAKIHSGNGKLDKVPWNVEFLKENLPQVEYSKVMDTSTDDGIAEWCLKIWKYGFCFVNNTPVDPESTKKLIERIAFIRPTHYGGFWDFTSDLSTHDNAYSDVAIPLHIDNTYFTDPAGLQLFHLLKHTGEGGITTLCDSLHAANILKQQNPEYYEILSKIPVPAHSAGEENVFIQPSHAKPIINHDNEGNVIQVRWNTSDRSVMNGLSFKNPETEVPLFYAAIKKWNDIIESKDNEFFHQLKPGQCLIFDNWRVFHSRRTSFTGERRMCGAYINHDDYVSRVKLLNLSRDDLLE…
7	tr|C4R6D0|C4R6D0_PICPG	Translation initiation factor eIF-4B, has RNA annealing activity OS=Komagataella pastoris (strain GS115 / ATCC 20864) GN=PAS_chr3_1054 PE=4 SV=1	gi|254572371|ref|XP_002493295.1|	100	0	Translation initiation factor eIF-4B, has RNA annealing activity [Komagataella pastoris GS115] >gi|238033093|emb|CAY71116.1| Translation initiation factor eIF-4B, has RNA annealing activity [Komagataella pastoris GS115]	sp|O14369|SCE3_SCHPO	27.59	6e-09	Probable RNA-binding protein sce3 OS=Schizosaccharomyces pombe (strain 972 / ATCC 24843) GN=sce3 PE=1 SV=1	C4R6D0	100	0	C4R6D0_PICPG Translation initiation factor eIF-4B, has RNA annealing activity OS=Pichia pastoris (strain GS115 / ATCC 20864) GN=PAS_chr3_1054 PE=4 SV=1	MTKMDLGSFLEDDSFGGSWADDDVDMSAVSLTTAIPLPPPKAPIGTLKRDRVNYPIPRSGPYKAVVNNLPWDINEETFAKWLDHVLSLTFDSIVELSMPMDVIHDRPKGFAFVTFNKRSELEQAVNSEGLTFNGRSIYISVASPERDESTKEFDWSNARGSAQKPSSTSREEHEFDWDNVRGSAQPAVRERRAPREPREEIDLDWGARGTAVPKGREPRESRESREPRPPRREEPELDWGARGTAVPKFTPREPREPREQRESGEPREQKPFRPRKQEVEFDWSARGSAVPKAKEPREHSKANKPKKPEPELRWESLRANNAQKKEEVRPTSSASATSVPQEKKDAHRVKQSLFHVLADQSDDDGQNIQELENQAADLALNKD
8	tr|C4R2I0|C4R2I0_PICPG	Histone acetyltransferase catalytic subunit of NuA3 complex that acetylates histone H3, involved in OS=Komagataella pastoris (strain GS115 / ATCC 20864) GN=PAS_chr2-2_0213 PE=4 SV=1	gi|320583942|gb|EFW98155.1|	48.22	2e-139	Histone acetyltransferase [Ogataea parapolymorpha DL-1]	sp|Q10325|MST2_SCHPO	44.19	9e-77	Histone acetyltransferase mst2 OS=Schizosaccharomyces pombe (strain 972 / ATCC 24843) GN=mst2 PE=2 SV=1	C4R2I0	100	0	C4R2I0_PICPG Histone acetyltransferase catalytic subunit of NuA3 complex that acetylates histone H3, involved in OS=Pichia pastoris (strain GS115 / ATCC 20864) GN=PAS_chr2-2_0213 PE=4 SV=1	MVEARSRRTAVLNNLKIENNKIFTLLHDEIFKSMDDDSSNTKKQRHLRERKSTPDYNVINNFRSTQARDDSSEPENARLSRPRSPRAQSLKSSPLKSLIVTLKMDPTRLARVFSASKEELPYRGILTYEEGNTFNTRPTAETYEMFQAALRDSKQMKKEYGDDTLVKPLDEEELRKEAISQSYAPLAKLRCIHFGDKEIDTWYNSPYPEEYTSKYVLHICEHCLKYTDSSFVLDRHLLKCAYKYMPPGNEIYRDRCVSVFEVDGRKNTIYCQNLCLLAKLFLNSKTLYYDVEPFMFYVLYEIKPASEHYSFVGYFSKEKLNSTNYNVSCILTLPTHQRKGYGNFLIEFSYLLTRREYKLGTPEKPLSELGLLSYRNYWKHTVCRSIKWIIDNVSPEMLP…
9	tr|C4R3V5|C4R3V5_PICPG	Nucleolar protein OS=Komagataella pastoris (strain GS115 / ATCC 20864) GN=PAS_chr3_0212 PE=4 SV=1	gi|126137878|ref|XP_001385462.1|	56.08	4e-47	RNA recognition motif-containing protein [Scheffersomyces stipitis CBS 6054] >gi|126092740|gb|ABN67433.1| RNA recognition motif-containing protein [Scheffersomyces stipitis CBS 6054]	sp|O74400|YOCE_SCHPO	40	2e-29	Uncharacterized RNA-binding protein C4F6.14 OS=Schizosaccharomyces pombe (strain 972 / ATCC 24843) GN=SPBC4F6.14 PE=1 SV=1	C4R3V5	100	0	C4R3V5_PICPG Nucleolar protein OS=Pichia pastoris (strain GS115 / ATCC 20864) GN=PAS_chr3_0212 PE=4 SV=1	MSDSNKEGKVDKNTLFVRGIPTNASKEQLSDFFSQFAPVKHAIIVTDKAEDSKGFGFVSFTSEDDSVLALAGAKAKKFNKVLLKVDIAKRRERKEKKASGEIAREKPKYDKESIEKRRPRLIVRNLPWSARSSQDLKEVFEKFGNVVDVIIPRKAGGRMSGFAFVTMRKQSGAEAAVAGSKDLKIDGREVQVELALEKEKFLEKKKVETKEESDDEDDDDDDDEDEVDEDGEIEDDEDEDEEDEDHKPNRQTPYCIFIRNLPYDASEETLQEHFEKFGPIRYALPVVDHNTGQAKGTGFVAFKNSQDYEDCLLNAPKPTSNSVLLPDEVSPLYVYQGRVLSIAPAVDRDSAGRLMERNEKKRQEALGKGEKDKRNIYLLHEGRISENSVLASLLTPADL…
10	tr|C4QYP4|C4QYP4_PICPG	Putative transcription factor OS=Komagataella pastoris (strain GS115 / ATCC 20864) GN=PAS_chr1-4_0516 PE=4 SV=1	gi|344231805|gb|EGV63687.1|	29.29	3e-21	hypothetical protein CANTEDRAFT_123771 [Candida tenuis ATCC 10573]	sp|P53032|SUT1_YEAST	33.33	3e-06	Sterol uptake protein 1 OS=Saccharomyces cerevisiae (strain ATCC 204508 / S288c) GN=SUT1 PE=1 SV=1	C4QYP4	100	1e-159	C4QYP4_PICPG Putative transcription factor OS=Pichia pastoris (strain GS115 / ATCC 20864) GN=PAS_chr1-4_0516 PE=4 SV=1	MSASQFMKLPSLQPSSEQNALPPLRSLAAGLFPTRLMSENSLSMQHNSSAFLDSYSLSRGSLSPPMSQGLESIGRRSLPSLPTFSFGDVRNNSLTSTSSRASSLSGDDVESTPSVPNSPGSIHAPGSISSLRGKRRQRSGPSCDACRVRKVKCDAEIIISDYQDLSIDEKLMFDKNTQDNQTFQLSNGFTILKTLVNIKSSRDEKYIKYRSCTACNNRTLKCCFSKGFTRNDIVKYNKFKSESSDEECSVAKRAKTAQTTPPPSTNFDSSSSSLSPKSTLTAPSSVTPPLLPARRSSCLNCRSKKIKCARLEDSERCTHCDKKDLCCSFE
11	tr|C4QZY7|C4QZY7_PICPG	Phosphotyrosine-specific protein phosphatase involved in the inactivation of mitogen-activated prote OS=Komagataella pastoris (strain GS115 / ATCC 20864) GN=PAS_chr2-1_0203 PE=4 SV=1	gi|190348045|gb|EDK40431.2|	30.43	1e-63	hypothetical protein PGUG_04529 [Meyerozyma guilliermondii ATCC 6260]	sp|P70289|PTPRV_MOUSE	35.37	1e-24	Receptor-type tyrosine-protein phosphatase V OS=Mus musculus GN=Ptprv PE=2 SV=1	C4QZY7	100	0	C4QZY7_PICPG Phosphotyrosine-specific protein phosphatase involved in the inactivation of mitogen-activated prote OS=Pichia pastoris (strain GS115 / ATCC 20864) GN=PAS_chr2-1_0203 PE=4 SV=1	MCSASLEGHPNLRSSSMENAYEESRTTSTPSPASPPLLLAPLIPTLKVTEPESPQLKPALTDSPKTASETSLSTHRSSASMPFLSSMTKNKLTQTFKLEEDAVQPINGYEELVDLFDGKESVIVLDVRPYSFYLTSRLKGALNICVPTTLLKRKTFTMQSVISTMSQQHKEVMQSKLLDCSISSLDIIIYDESSSLDSCSFHLYETIKKFLQENSKTATDESAKHFNLFILQNGFSEFQNRYKLFDPLHLIDTTPVLLSPSSPLSQNSQLTSPSVSPETAATTTAAGLGRISTKHTSIPAPLSGFSLPPNRFSGIVDESLLKKQSASNLQSENEDDLDQGELVVPEHIRDVPVWLLPFTDKIRGYKLAKKRFVKIEKIENRRLRNLISNTLNQKTQHFQ…
12	tr|C4QV48|C4QV48_PICPG	Subunit a of vacuolar-ATPase V0 domain, one of two isoforms (Vph1p and Stv1p) OS=Komagataella pastoris (strain GS115 / ATCC 20864) GN=PAS_chr1-3_0066 PE=4 SV=1	gi|320582579|gb|EFW96796.1|	62.85	0	Subunit a of vacuolar-ATPase V0 domain, one of two isoforms (Vph1p and Stv1p) [Ogataea parapolymorpha DL-1]	sp|P37296|STV1_YEAST	48.49	0	V-type proton ATPase subunit a, Golgi isoform OS=Saccharomyces cerevisiae (strain ATCC 204508 / S288c) GN=STV1 PE=1 SV=2	C4QV48	100	0	C4QV48_PICPG Subunit a of vacuolar-ATPase V0 domain, one of two isoforms (Vph1p and Stv1p) OS=Pichia pastoris (strain GS115 / ATCC 20864) GN=PAS_chr1-3_0066 PE=4 SV=1	MTSKEAIFRSAEMSLVQFYIASEISRDIVSVLGDLGTVQLRDLNSNVNTFQRSFVKEIRKLTATEEQLNYLVSQIYQQKPGTIIPEYDGIGAIHSSSLGQPSTASSSEVDDLTTKVQQYEANVRRLAESLEQSKQQELRLIEHRLVLNGSRKFFGSHTHSFDIGNDPETLNNVRLSLDSADGLLMEEESVNMGRNLTIERDFTMISTMNYITGTIDSQRYHTLEKILWRVLRGNLYLSFVPIDSTFDDTRSGQKVNKYIFLVFTHGDNLINKTKRIVDSLGGTVFHVESNYELFKRELDEINSKLFDLKQVIDHTQNVLNSELLYVCQDISQWQVEIKKEKAIYNALNQFNYDQTRRCLIGEGWIPKHDLPAVKNALRDVTERSGSDINSVVNELYTNR…
13	tr|C4R7Y3|C4R7Y3_PICPG	Uncharacterized protein OS=Komagataella pastoris (strain GS115 / ATCC 20864) GN=PAS_chr4_0455 PE=4 SV=1	gi|254573556|ref|XP_002493887.1|	100	1e-45	hypothetical protein [Komagataella pastoris GS115] >gi|238033686|emb|CAY71708.1| Hypothetical protein PAS_chr4_0455 [Komagataella pastoris GS115]	-	-	-	-	C4R7Y3	100	1e-44	C4R7Y3_PICPG Putative uncharacterized protein OS=Pichia pastoris (strain GS115 / ATCC 20864) GN=PAS_chr4_0455 PE=4 SV=1	MLNSTGGLSNDADANIEGNEIQIPKSSFDLSDDEDDEVVFGDDNEGRAEPSNESNETEKLNPNAIKIALIKELSPLRIELLENTTKIQDIIDQNDREVNLAVALDDEEFNVLVPSQEEQ
14	tr|C4R912|C4R912_PICPG	Neutral trehalase, degrades trehalose OS=Komagataella pastoris (strain GS115 / ATCC 20864) GN=PAS_chr4_0816 PE=4 SV=1	gi|406603588|emb|CCH44901.1|	61.8	0	alpha,alpha-trehalase [Wickerhamomyces ciferrii]	sp|P32356|TREA_YEAST	60.35	0	Neutral trehalase OS=Saccharomyces cerevisiae (strain ATCC 204508 / S288c) GN=NTH1 PE=1 SV=3	C4R912	100	0	C4R912_PICPG Neutral trehalase, degrades trehalose OS=Pichia pastoris (strain GS115 / ATCC 20864) GN=PAS_chr4_0816 PE=4 SV=1	MQDGNAIERPHSVAVDVPDGLQQPHHTRTFSTGSNSGFIDPFSEPSQYYGPATDIARASTRSKIGRTRTLSAVENRFNRPMVHEDDAFSKVHLQRRGSNDTLVNRRFFISDIDETLRDLLKNEDSDSNCQITIEDTGPKVLRVGTANSNGYRQTDIRGTYMLSNLLQELTIAKRFGRNQMVLDEARLNENPVKRLRRLISHSFWKNLTRQVGSGNVAEIAQDTKIDTPDGRIPRIYVPHDDPEQYEFYLEIARKNEAVGGARLDVRYLNEVIDPEYVKSINGTPGLLALATHKVPDGQGGITLEGYPYVVPGGRFNELYGWDSYMMALGLLKDGMLDLARGMVENFIYEIRHYGMILNANRSYYLGRSQPPFLTDFGIMVYEAMVEHAHQNEEDTEKSL…
15	tr|C4QV50|C4QV50_PICPG	Conserved ribosomal protein P0 similar to rat P0, human P0, and E. coli L10e OS=Komagataella pastoris (strain GS115 / ATCC 20864) GN=PAS_chr1-3_0068 PE=3 SV=1	gi|255731328|ref|XP_002550588.1|	80.15	2e-121	60S acidic ribosomal protein P0 [Candida tropicalis MYA-3404] >gi|240131597|gb|EER31156.1| 60S acidic ribosomal protein P0 [Candida tropicalis MYA-3404]	sp|O74864|RLA0_SCHPO	63.84	3e-103	60S acidic ribosomal protein P0 OS=Schizosaccharomyces pombe (strain 972 / ATCC 24843) GN=rpp0 PE=2 SV=1	C4QV50	100	3e-151	C4QV50_PICPG Conserved ribosomal protein P0 similar to rat P0, human P0, and E. coli L10e OS=Pichia pastoris (strain GS115 / ATCC 20864) GN=PAS_chr1-3_0068 PE=3 SV=1	MGGINEKKAEYFNKLRELLESYKSIFIVGVDNVSSQQMHEVRQTLRGKAVILMGKNTMVRKALRDFVEELPVFEKLLPFVRGNIGFVFTNEDLKTIRDVIIENRVAAPARPGAIAPLDVFIPAGNTGMEPGKTSFFQALGVPTKISRGTIEITSDVKVVEKDSRVGPSEAQLLNMLNISPFTYGLTVVQVFDDGQVFPANILDITDDELLSHFTSAISTIAQISLAAGYPTLPSVGHSVVNHYKNVLAVSIATDYSFEGSEAIKDRLANPEAYAAAAPAAGEASAGAEETAAAAEEEDEESEDDDMGFGLFD
16	tr|C4QWW8|C4QWW8_PICPG	Putative uncharacterized protein OS=Komagataella pastoris (strain GS115 / ATCC 20864) GN=PAS_chr1-1_0500 PE=4 SV=1	gi|328350428|emb|CCA36828.1|	88.39	0	Muscle M-line assembly protein unc-89 [Komagataella pastoris CBS 7435]	sp|Q9USR9|CENPC_SCHPO	32.95	1e-09	Centromere protein 3 OS=Schizosaccharomyces pombe (strain 972 / ATCC 24843) GN=cnp3 PE=2 SV=2	F2QMM3	88.39	0	F2QMM3_PICP7 Muscle M-line assembly protein unc-89 OS=Pichia pastoris (strain ATCC 76273 / CBS 7435 / CECT 11047 / NRRL Y-11430 / Wegner 21-1) GN=MIF2 PE=4 SV=1	MEQLNIGRISRKTGRKAKSNVSKDAHGFEDIEEFFIPTSESSESEADQASNLTSITPPPALASSWGRNSPTNKIKTTPLSKVGGRTSLPKANSLRSPLPQTKKASALVEDTEDESQQPEFVDDDDMFNMNESMSPINLQKDSPDKNRYLQNLEQLSPDFDADDQFVKSVTKRLANSNKKQAHKSKKAANTTKRIALNKNSRRKKLSDLSDNEDEDEDEDEEQDTQDSPKKTQKKKITTPSVNTQTRKIKSPTVNTQTSSQPLRRSKKSTPLSPIPRQQAHPSLDRKLIQRQRQNQRQEQKPKQIARRKIVIPDEESQDLSNEEVDPEVDGGEWLKDGKLNTFVYDGPGSDKKVPRTIAWAPGHEEYLPPFQENGDNFRISILFDQERDYAAVGIMELPI…
17	tr|C4R991|C4R991_PICPG	Zinc/cadmium resistance protein OS=Komagataella pastoris (strain GS115 / ATCC 20864) GN=PAS_chr4_0896 PE=4 SV=1	gi|320581763|gb|EFW95982.1|	56.92	2e-124	Vacuolar membrane zinc transporter [Ogataea parapolymorpha DL-1]	sp|P32798|COT1_YEAST	44.4	2e-94	Cobalt uptake protein COT1 OS=Saccharomyces cerevisiae (strain ATCC 204508 / S288c) GN=COT1 PE=1 SV=2	C4R991	100	0	C4R991_PICPG Zinc/cadmium resistance protein OS=Pichia pastoris (strain GS115 / ATCC 20864) GN=PAS_chr4_0896 PE=4 SV=1	MISSKEIRILSLLVLDTIFFLLEVVIGYAVNSLALIADSFHMLNDIIALLVALWAVNVAKNKAANSKYTYGWQRAEILGALVNAVFLLALCFTIFIEAIQRFIIPQAISNAKLILIVGFAGLISNGVGLVLFHEHGHDHSDVSDSNAESQHGHGHGVTYEDEELQTGVQDEERDNLLASTSSPYSSRARRSIYSLEDDNIDSILPNNVVSEIERATFQEQTMSRLKDKKSIRRKPQNPKSLNVQGIFLHVLGDALGNVGVIATALIIWKTDYWWRFYADPVVSLLITGIIFSSALPLCKSASKILLQATPTAIEFEEVLEQILNVPGVESVHDFHIWNLTERLYIASLHVEINRNPEEFLSIAKEIKSSLHEFGIHSVTIQPEFVKYYAQQNKLPQRFS…
18	tr|C4QZT8|C4QZT8_PICPG	Sodium/hydrogen exchanger OS=Komagataella pastoris (strain GS115 / ATCC 20864) GN=PAS_chr2-1_0156 PE=3 SV=1	gi|320581543|gb|EFW95763.1|	68.96	0	Endosomal Na+/H+ exchanger [Ogataea parapolymorpha DL-1]	sp|O13726|YDO6_SCHPO	52.76	1e-143	Uncharacterized Na(+)/H(+) antiporter C15A10.06 OS=Schizosaccharomyces pombe (strain 972 / ATCC 24843) GN=SPAC15A10.06 PE=1 SV=3	C4QZT8	100	0	C4QZT8_PICPG Sodium/hydrogen exchanger OS=Pichia pastoris (strain GS115 / ATCC 20864) GN=PAS_chr2-1_0156 PE=3 SV=1	MIRLLALFFARQILANEITDPTDENPVLVGPEAPEEETNPLTEEIFSSWALFIVLLLVVSALWSSYYLQQRRVKSIHETVLSIFYGMFVGLILRVTPGHYIQDAVKFNSGYFFNFLLPPIILNSGYELHQANFFRNIGSILTFAIPGTFISAIVLGVILFIWTKLGLDGIDVSLVDALSVGATLSATDPVTILSIFNSYKVDPKLYTIIFGESLLNDAICIVMFETCQKFHGQAVSVSSVLKGIGLFLMTFTVSLLIGVVVGVFIALVLKHSLIRRYPQIETCLVLLFAYESYFFSNGCHMSGIVSLLFCGITMKHYAYFNMSRRTQIATKYIFQLLAQLSENFIFIYLGLSLFTEVELVFRPMLIIVTTISICISRWCAVFPLSRLINWTTRAKHKGG…
19	tr|C4QXL6|C4QXL6_PICPG	Protein that interacts with exonuclease Rat1p and Rai1p OS=Komagataella pastoris (strain GS115 / ATCC 20864) GN=PAS_chr1-4_0159 PE=4 SV=1	gi|294654834|ref|XP_456916.2|	30.77	2e-34	DEHA2A13508p [Debaryomyces hansenii CBS767] >gi|199429185|emb|CAG84894.2| DEHA2A13508p [Debaryomyces hansenii CBS767]	sp|Q05543|RT103_YEAST	30.3	4e-15	Regulator of Ty1 transposition protein 103 OS=Saccharomyces cerevisiae (strain ATCC 204508 / S288c) GN=RTT103 PE=1 SV=1	C4QXL6	100	0	C4QXL6_PICPG Protein that interacts with exonuclease Rat1p and Rai1p OS=Pichia pastoris (strain GS115 / ATCC 20864) GN=PAS_chr1-4_0159 PE=4 SV=1	MSYSKDIVLEKLASLEETQISIQSIGQWCLFHHRHAPETVAIWSEFVGSTQTKKLAGLYLANEIIQQSRAKRKTTFLDEFAKVLPSTLEQIYPSMISTHQAKLKRIIDVWSQRKIFDSNLIHRLYQSIQDQKAYNGLSSSSSNSPPINSGDLAPEISSLSTLFNKISTLKSSTSLVVNQINEQYSSLFDSETLPGTDIYLKQLGDLSTLITSARSKSQETQELRESIINELKKLIQVQESWITKDAESSGSLDEKLATVQQKESELKEFINDVEEEDGVPQYAASSDEEGDENVSKKRKMESPPTETVDSGEQPTNPVHPQLSSILESLSRTTGLTPEPASTSDESATATQKQDETPVSSSINPALASLLSKLNG
20	tr|C4R3Q2|C4R3Q2_PICPG	Putative uncharacterized protein OS=Komagataella pastoris (strain GS115 / ATCC 20864) GN=PAS_chr3_0161 PE=4 SV=1	gi|238878374|gb|EEQ42012.1|	70.15	8e-19	conserved hypothetical protein [Candida albicans WO-1]	sp|P81451|ATP19_YEAST	47.76	9e-08	ATP synthase subunit K, mitochondrial OS=Saccharomyces cerevisiae (strain ATCC 204508 / S288c) GN=ATP19 PE=1 SV=1	C4R3Q2	100	1e-30	C4R3Q2_PICPG Putative uncharacterized protein OS=Pichia pastoris (strain GS115 / ATCC 20864) GN=PAS_chr3_0161 PE=4 SV=1	MGAAYTILGKTFQPHQLALATIGLVTLLAIPKPGGAKKETTPQINASSPEEEAFIKEYLAKHDQKHD
21	tr|C4R7F0|C4R7F0_PICPG	Protein interacting with poly(A)-binding protein Pab1p OS=Komagataella pastoris (strain GS115 / ATCC 20864) GN=PAS_chr4_0288 PE=4 SV=1	gi|294659340|ref|XP_461704.2|	38.79	3e-80	DEHA2G03652p [Debaryomyces hansenii CBS767] >gi|199433886|emb|CAG90156.2| DEHA2G03652p [Debaryomyces hansenii CBS767]	sp|Q9USW1|YHZ3_SCHPO	38.11	2e-33	Uncharacterized protein C21B10.03c OS=Schizosaccharomyces pombe (strain 972 / ATCC 24843) GN=SPBC21B10.03c PE=2 SV=1	C4R7F0	100	0	C4R7F0_PICPG Protein interacting with poly(A)-binding protein Pab1p OS=Pichia pastoris (strain GS115 / ATCC 20864) GN=PAS_chr4_0288 PE=4 SV=1	MSQIKNARPNSSGTSGHRRSNSRNFNGSGPGSNRKYNGKEESSQKPAVQQSKVAAQNNDDRLLFALAHSIGSKVIVTVGSGSSYSGMLVSFNDFAADSELSVIVKYPELIDGSQENDAEELPETLVFKAKDIVAVEIEQLDFSKAHNSYPAAIAEAAEGNTDSKKAFKTDTDISGKSQSKERELQKWVPEGPDTDLGNLEDDTHANWDQFEVNERKFGVKSTYDENLYTTRINRDDPDYERKLVEAERIAKEIESQSYNGNIHVAEERGLVVDDSGIDEEDKYSGVLRDDDNSQNKGGELLLGMLKKNVKAQPSELKQYKAGRYVPPNHRAANFHHDPAVLQSSAITQDTSKTKKPKEGQDSKTGDSKEQPKTKAQKEIESLKEFSSNLKLPKKPAEDS…
22	tr|C4R849|C4R849_PICPG	Uncharacterized protein OS=Komagataella pastoris (strain GS115 / ATCC 20864) GN=PAS_chr4_0519 PE=4 SV=1	gi|255721061|ref|XP_002545465.1|	63.14	5e-132	protein HGH1 [Candida tropicalis MYA-3404] >gi|240135954|gb|EER35507.1| protein HGH1 [Candida tropicalis MYA-3404]	sp|Q10498|F203A_SCHPO	45.65	1e-77	FAM203 family protein C1020.12c OS=Schizosaccharomyces pombe (strain 972 / ATCC 24843) GN=SPAC26F1.12c PE=2 SV=1	C4R849	100	0	C4R849_PICPG Putative uncharacterized protein OS=Pichia pastoris (strain GS115 / ATCC 20864) GN=PAS_chr4_0519 PE=4 SV=1	MPTELEELVEFLHSPQHAVKQIALDNLVQFSPANANPKLFAYDNYRPIKDLKEIALKRPETTTTIMVGHAVTILANLCSDTEMRRLITEDDAFIQFVASSIIDLTNRNADLFCILLANMAKLDYITRIFDMDISGVSKDDAFTSSNIMDCLMDCFVKGADRSLNVNANFDYLAYFFADISRFKHGRDYFVTEQDYDNVVPISKLLVFTEKYDSKVRREGVASTIKNSLFDTEKHMKLLTDEAINLLPYILLPIAGSEELDEEEMFNLPEELQLLPADKKREPISDIIAVHLESLLLLCVTREVRELLREKSVYPLIRELHKVTKDELVAELCDRLVQMLMRDEAPTTQEVDAMNSDESDDDEDRIVEVA
23	tr|C4R656|C4R656_PICPG	RNA binding protein that sequesters CLN3 mRNA in cytoplasmic foci OS=Komagataella pastoris (strain GS115 / ATCC 20864) GN=PAS_chr3_0978 PE=4 SV=1	gi|328352765|emb|CCA39163.1|	100	4e-54	Protein WHI4 [Komagataella pastoris CBS 7435]	sp|P34761|WHI3_YEAST	37.32	6e-12	Protein WHI3 OS=Saccharomyces cerevisiae (strain ATCC 204508 / S288c) GN=WHI3 PE=1 SV=1	F2QUT5	100	3e-53	F2QUT5_PICP7 Protein WHI4 OS=Pichia pastoris (strain ATCC 76273 / CBS 7435 / CECT 11047 / NRRL Y-11430 / Wegner 21-1) GN=WHI3 PE=4 SV=1	MMPSTESEMGSDPLNSSLLKLTLGPSTHSAPAPQSGYILRLTHLPPDVTLREAYAVFALTTDLVAIDLVEDTDTQAPLIIARFNNFLTAQSVAQLLDNKQVFGPHFAPIKSELRHRANSIINSPLLGSFNSLSPPNTSSVSATLKRPSIGSQRSRFLFSDPFSQVNNQSTGIDSIDLNSPAQSSLVNPWTQPQSQHQPQSQHSGPPPSQHQQQHFFNQSSTGQLVLNNVQGQPAPQGPQVPSLNSPFQNGQLQQPPPHQQPSQQQHPQPQQTPQPPQALKTQPSQLQQQQQHQTSQQQQQQQQQQQQQQQQQQQPQKPPQQQQPSQPNQQSQTFQPPSQQSQDQSQGGSQTASPDKNSSGVDLSLLMRIPPPANPADQNPPCNTLYVGNLPGDATEAEL…
24	tr|C4QVZ7|C4QVZ7_PICPG	GTP-cyclohydrolase I, catalyzes the first step in the folic acid biosynthetic pathway OS=Komagataella pastoris (strain GS115 / ATCC 20864) GN=PAS_chr1-1_0062 PE=3 SV=1	gi|320582557|gb|EFW96774.1|	88.36	3e-121	GTP-cyclohydrolase I [Ogataea parapolymorpha DL-1]	sp|O13774|GCH1_SCHPO	63.88	8e-82	GTP cyclohydrolase 1 OS=Schizosaccharomyces pombe (strain 972 / ATCC 24843) GN=SPAC17A5.13 PE=1 SV=1	C4QVZ7	100	7e-147	C4QVZ7_PICPG GTP-cyclohydrolase I, catalyzes the first step in the folic acid biosynthetic pathway OS=Pichia pastoris (strain GS115 / ATCC 20864) GN=PAS_chr1-1_0062 PE=3 SV=1	MDDHKTLTQPQPQKRTGHEPFYKRLDTPLNTRPASPYTLNPPIDNDGLSWPSLGARNRLEATPEEAEAREKRIASAVKTILTELGEDVEREGLLETPERYARAMLFFTKGYEDNIKDVIKRAVFEEDHDEMVIVKDIDVYSLCEHHLVPFFGKVHIGYIPNKKVLGLSKLARLAEMYSRRFQVQERLTKQIAMAVYEILKPRGVAVVMEATHMCMVSRGVQKVGATTTTSCMLGCFRSQQKTRDEFLTLIK
25	tr|C4QZ87|C4QZ87_PICPG	Putative uncharacterized protein OS=Komagataella pastoris (strain GS115 / ATCC 20864) GN=PAS_FragB_0031 PE=4 SV=1	gi|328351225|emb|CCA37625.1|	98.91	1e-104	hypothetical protein PP7435_Chr1-1514 [Komagataella pastoris CBS 7435]	-	-	-	-	F2QQE7	98.91	1e-103	F2QQE7_PICP7 Putative uncharacterized protein OS=Pichia pastoris (strain ATCC 76273 / CBS 7435 / CECT 11047 / NRRL Y-11430 / Wegner 21-1) GN=PP7435_Chr1-1514 PE=4 SV=1	MITEPQITELLDVTEEYPIRVVAINDGVLLSRASAKRQRLPARDNAVFEDRNLSKHHAFLQLEGDYLRIVDGGSVYGSCVFTSTGHEFINDGGFAKVDISKTPRIILGCVVKDMDAPALTNCKLHWFIVISKGQLIMMKLNSSKIYEGLDPTILLLDELPVRLEYTATKTTLIEKPYSQQIIVMADDLEKNLTISSDSGSEGEEGLEGGLQYLSEEKQSRDVVESSGEATTGKLDQDEDDLEEDKDEEADVEGNDEIVEEQIEVSTTVIDWETDEENDNTYSEPNEQDPEDESKELDDDTALDEDTMNEDIFFIALQEEKVVSRKRAREEQNDDDEGDNTSEGTEKIKSDKVPKKKLKRSKNTFNFTTYQLAKFALFWTVIGSASTFAALAKIGSSLQ
